# Supplementary material for: Head-to-head comparison of three experimental methods of quantifying competitive fitness in C. elegans
Source: PLoS One. 2018 Oct 19;13(10):e0201507. doi: 10.1371/journal.pone.0201507 (PMC6195253; doi:10.1371/journal.pone.0201507)
Supplement: S1 Table — (XLSX) [file pone.0201507.s002.xlsx]

## Sheet: Sheet1
Method	Competitor	Focal	Block	p	CI	logCI	BF(p)	BF(CI)	BF(logCI)	SD(p)	SD(CI)	SD(logCI)
CP	ST2	CB4856	8	0.573	4.0272	0.33368	0.1259	3.201	0.5721	0.18058	12.382	1.01221
CP	ST2	CB4856	10	0.47268	1.6184	-0.21368	0.1868	1.1999	0.79339	0.23593	3.134	1.0701
CP	ST2	CB4856	11	0.62196	8.1702	0.45728	0.2211	7.5288	1.007	0.27309	17.913	1.60271
CP	ST2	CB4856	12	0.46345	0.9706	-0.18267	0.09664	0.3589	0.42951	0.13159	0.483	0.65245
CP	ST2	CB4856	13	0.51261	2.7374	0.06552	0.20725	2.239	1.04755	0.2534	5.036	1.39622
CP			Ave(block)	0.52874	3.50476	0.092026	0.167538	2.90552	0.76991	0.214918	7.7896	1.14674
CP	ST2	N2	8	0.66955	2.0049	0.65443	0.06224	0.4539	0.22717	0.09364	0.624	0.28824
CP	ST2	N2	10	0.6504	1.8435	0.37424	0.13358	0.7193	0.49958	0.20052	1.133	0.92692
CP	ST2	N2	11	0.5259	7.8879	0.01714	0.26782	7.4444	1.53439	0.32713	24.039	2.05
CP	ST2	N2	12	0.71932	3.6434	1.02483	0.06653	1.7228	0.38862	0.09524	3.932	0.63079
CP	ST2	N2	13	0.6311	9.187	0.68738	0.13226	8.0754	0.79477	0.19028	32.691	1.38301
CP			Ave(block)	0.639254	4.91334	0.551604	0.132486	3.68316	0.688906	0.181362	12.4838	1.05579
CP	ST2	PB306	8	0.65617	2.3519	0.67589	0.09561	0.8777	0.45289	0.15363	1.232	0.7211
CP	ST2	PB306	10	0.62014	2.0191	0.51538	0.10683	0.884	0.49068	0.14636	1.194	0.69298
CP	ST2	PB306	11	0.6657	3.2154	0.66057	0.12285	2.0093	0.52283	0.17065	5.185	0.84249
CP	ST2	PB306	12	0.56425	1.7145	0.34007	0.1506	0.8572	0.59772	0.20927	1.007	0.90118
CP	ST2	PB306	13	0.6476	6.927	0.76424	0.17075	5.8329	0.96391	0.23977	13.875	1.4675
CP			Ave(block)	0.630772	3.24558	0.59123	0.129328	2.09222	0.605606	0.183936	4.4986	0.92505
CP		Ave(focal)		0.599589	3.88789	0.41162	0.143117	2.89363	0.688141	0.193405	8.25733	1.04253
CP	VP6	CB4856	8	0.58695	4.3121	0.45179	0.09063	3.2852	0.4758	0.1345	14.004	0.92511
CP	VP6	CB4856	10	0.41764	2.6875	-0.30905	0.12248	2.2356	0.63289	0.18004	9.606	1.10131
CP	VP6	CB4856	11	0.6097	13.7775	0.79469	0.1913	13.0044	1.16876	0.23721	39.454	1.68218
CP	VP6	CB4856	12	0.50393	2.9851	0.09777	0.095	2.2841	0.46986	0.14276	9.601	0.90552
CP	VP6	CB4856	13	0.40973	0.7908	-0.44458	0.11677	0.3415	0.55138	0.14906	0.411	0.78501
CP			Ave(block)	0.50559	4.9106	0.118124	0.123236	4.23016	0.659738	0.168714	14.6152	1.07983
CP	VP6	N2	8	0.73776	3.3923	0.9921	0.08226	1.1298	0.44194	0.16759	1.864	0.97229
CP	VP6	N2	10	0.62203	2.1132	0.52703	0.10708	0.8964	0.49409	0.16028	1.464	0.74841
CP	VP6	N2	11	0.68202	10.3226	0.78608	0.15067	9.0562	0.82665	0.21353	36.405	1.42513
CP	VP6	N2	12	0.64326	2.8555	0.65483	0.13536	1.6381	0.68182	0.19342	2.769	1.0021
CP	VP6	N2	13	0.56685	7.9114	0.33618	0.15822	7.0409	1.09532	0.25029	17.983	1.92305
CP			Ave(block)	0.650384	5.319	0.659244	0.126718	3.95228	0.707964	0.197022	12.097	1.2142
CP	VP6	PB306	8	0.75184	3.9742	1.19846	0.0847	1.725	0.4776	0.12334	2.355	0.65327
CP	VP6	PB306	10	0.63848	2.0637	0.50028	0.10888	0.7443	0.4747	0.18568	1.169	0.85096
CP	VP6	PB306	11	0.7213	3.8054	0.96315	0.14408	2.429	0.69892	0.17127	3.948	0.85271
CP	VP6	PB306	12	0.641	5.4316	0.73138	0.14176	4.3292	0.73388	0.1741	15.639	1.0547
CP	VP6	PB306	13	0.66461	9.9051	0.91882	0.15091	8.6605	1.00827	0.21511	23.2	1.62826
CP			Ave(block)	0.683446	5.036	0.862418	0.126066	3.5776	0.678674	0.1739	9.2622	1.00798
CP		Ave(focal)		0.61314	5.08853	0.546595	0.12534	3.92001	0.682125	0.179879	11.9915	1.10067
CP	Ave(comp)			0.606364	4.48821	0.479108	0.134229	3.40682	0.685133	0.186642	10.1244	1.0716
By Eye	ST2	CB4856	8	0.52149	12.833	0.32906	0.13954	12.19	0.82783	0.2013	44.156	1.52716
Eye	ST2	CB4856	11	0.5338	4.6531	0.22337	0.20162	4.1437	0.98381	0.26375	9.476	1.46084
Eye	ST2	CB4856	12	0.41724	0.8451	-0.45289	0.1148	0.3735	0.5874	0.15748	0.539	0.99894
Eye	ST2	CB4856	13	0.46791	2.4048	-0.07971	0.19102	1.9577	0.91528	0.24479	6.253	1.34133
			Ave(block)	0.48511	5.184	0.0049575	0.161745	4.66622	0.82858	0.21683	15.106	1.33207
Eye	ST2	N2	8	0.65782	1.9009	0.60019	0.06472	0.4408	0.22915	0.09626	0.6	0.29021
Eye	ST2	N2	11	0.49785	11.3091	-0.20839	0.2747	10.8802	1.8097	0.33591	41.455	2.45706
Eye	ST2	N2	12	0.72734	4.4507	1.08863	0.06909	2.4634	0.42583	0.09884	6.856	0.72331
Eye	ST2	N2	13	0.5989	1.9477	0.59996	0.13447	0.879	0.34792	0.22241	1.68	0.52377
			Ave(block)	0.620478	4.9021	0.520098	0.135745	3.66585	0.70315	0.188355	12.6478	0.998587
Eye	ST2	PB306	8	0.62073	2.0957	0.51623	0.10643	0.888	0.49778	0.16211	1.35	0.77501
Eye	ST2	PB306	11	0.60807	10.9609	0.56567	0.11245	9.9494	0.6005	0.17009	42.263	1.24479
Eye	ST2	PB306	12	0.55709	1.7121	0.34917	0.15599	0.9397	0.60969	0.20428	1.135	0.76585
Eye	ST2	PB306	13	0.63005	12.4545	0.61394	0.21849	11.5759	1.07929	0.30164	44.529	1.72623
			Ave(block)	0.603985	6.8058	0.511252	0.14834	5.83825	0.696815	0.20953	22.3193	1.12797
		Ave(focal)		0.569858	5.63063	0.345436	0.14861	4.72344	0.742848	0.204905	16.691	1.15288
Eye	VP6	CB4856	8	0.54013	4.0216	0.24449	0.09955	3.1891	0.5273	0.15739	13.577	1.03994
Eye	VP6	CB4856	11	0.49594	12.2536	0.0205	0.22022	11.8425	1.23035	0.29174	46.273	1.90201
Eye	VP6	CB4856	12	0.46683	5.237	-0.02859	0.11073	4.6756	0.57049	0.16021	21.255	1.1079
Eye	VP6	CB4856	13	0.41932	0.8515	-0.41252	0.13223	0.4138	0.62202	0.16397	0.496	0.85446
			Ave(block)	0.480555	5.59093	-0.04403	0.140682	5.03025	0.73754	0.193327	20.4002	1.22608
Eye	VP6	N2	8	0.68405	2.3317	0.62193	0.07801	0.5572	0.42174	0.16301	0.817	1.16954
Eye	VP6	N2	11	0.61777	11.1638	0.36088	0.18799	10.3002	1.07629	0.25689	42.681	1.85365
Eye	VP6	N2	12	0.63111	2.5738	0.53719	0.1387	1.35	0.72063	0.21039	2.116	1.17609
Eye	VP6	N2	13	0.577	28.476	0.84766	0.20297	27.617	1.46697	0.30199	65.315	2.53106
			Ave(block)	0.627483	11.1363	0.591915	0.151918	9.9561	0.921407	0.23307	27.7323	1.68258
Eye	VP6	PB306	8	0.66009	2.3653	0.69925	0.08925	0.8325	0.41663	0.14383	1.248	0.65723
Eye	VP6	PB306	11	0.54212	4.2009	0.10997	0.17169	3.5454	0.89108	0.23991	12.319	1.47651
Eye	VP6	PB306	12	0.6163	4.8184	0.61418	0.15509	3.8809	0.78199	0.18827	13.474	1.09131
Eye	VP6	PB306	13	0.67786	3.1159	0.78534	0.15481	1.8806	0.53347	0.22737	3.981	0.82206
			Ave(block)	0.624092	3.62512	0.552185	0.14271	2.53485	0.655792	0.199845	7.7555	1.01178
		Ave(focal)		0.577377	6.78412	0.36669	0.145103	5.8404	0.77158	0.208748	18.6293	1.30681
	Ave(comp)			0.595258	5.93633	0.456643	0.135222	4.88021	0.726853	0.194313	15.3104	1.20374
Sort	ST2	CB4856	8	0.50583	5.8462	0.18679	0.12308	5.1947	0.69196	0.1872	16.872	1.3021
Sort	ST2	CB4856	10	0.4096	1.1224	-0.56877	0.17131	0.7978	0.7742	0.23724	2.059	1.13167
Sort	ST2	CB4856	11	0.53117	22.0244	0.49874	0.20018	21.5009	1.2568	0.26379	77.515	1.93872
Sort	ST2	CB4856	12	0.39818	0.772	-0.62116	0.11768	0.345	0.68809	0.15696	0.471	1.3304
Sort	ST2	CB4856	13	0.50124	3.7395	-0.03931	0.19457	3.2139	1.12033	0.25931	9.13	1.69651
			Ave(block)	0.469204	6.7009	-0.108742	0.161364	6.21046	0.906276	0.2209	21.2094	1.47988
Sort	ST2	N2	8	0.65018	4.0377	0.71173	0.06208	2.5897	0.35363	0.09526	10.748	0.757
Sort	ST2	N2	10	0.62147	5.6798	0.53896	0.10458	4.4823	0.65599	0.17367	18.522	1.36095
Sort	ST2	N2	11	0.45153	3.0432	-0.92323	0.27833	2.7548	1.93936	0.34126	8.548	2.50485
Sort	ST2	N2	12	0.71712	3.2944	0.99634	0.06791	1.3664	0.37194	0.09595	2.843	0.56853
Sort	ST2	N2	13	0.64843	8.3573	0.6591	0.114	7.0643	0.86934	0.19011	25.263	1.83766
			Ave(block)	0.617746	4.88248	0.39658	0.12538	3.6515	0.838052	0.17925	13.1848	1.4058
Sort	ST2	PB306	8	0.60672	1.9265	0.44143	0.10361	0.7566	0.48095	0.16408	1.156	0.78419
Sort	ST2	PB306	10	0.60744	1.9933	0.46847	0.10559	0.9065	0.48374	0.14656	1.527	0.69997
Sort	ST2	PB306	11	0.60085	8.6102	0.65585	0.11855	7.6467	0.72953	0.17001	23.22	1.32294
Sort	ST2	PB306	12	0.55454	1.5865	0.14838	0.13574	0.7463	0.66562	0.18709	0.935	1.0936
Sort	ST2	PB306	13	0.66022	14.0643	0.88393	0.17734	12.7904	1.17946	0.25882	44.645	1.8474
			Ave(block)	0.605954	5.63616	0.519612	0.128166	4.5693	0.70786	0.185312	14.2966	1.14962
		Ave(focal)		0.564301	5.73985	0.26915	0.138303	4.81042	0.817396	0.195154	16.2303	1.3451
Sort	VP6	CB4856	8	0.50924	3.9502	0.12455	0.08221	3.1762	0.43901	0.13954	14.357	0.97909
Sort	VP6	CB4856	10	0.34872	2.573	-0.74884	0.12514	2.2523	0.80578	0.19446	10.008	1.43133
Sort	VP6	CB4856	11	0.50572	17.421	0.29245	0.20601	16.9549	1.36522	0.27998	46.644	2.14418
Sort	VP6	CB4856	12	0.46699	1.7687	-0.09585	0.11024	1.1933	0.51421	0.15851	4.29	0.85034
Sort	VP6	CB4856	13	0.41693	0.8498	-0.43644	0.12304	0.4007	0.60155	0.16265	0.535	0.91528
			Ave(block)	0.44952	5.31254	-0.172826	0.129328	4.79548	0.745154	0.187028	15.1668	1.26404
Sort	VP6	N2	8	0.69055	3.5803	0.78722	0.06604	1.6141	0.45305	0.15896	5.755	1.21961
Sort	VP6	N2	10	0.64749	1.9317	0.61885	0.04792	0.3667	0.20855	0.07147	0.499	0.30501
Sort	VP6	N2	11	0.62059	42.5906	0.52887	0.16654	41.569	1.27266	0.25167	168.454	2.3871
Sort	VP6	N2	12	0.64318	2.6173	0.58506	0.13726	1.3006	0.71769	0.21326	1.749	1.18089
Sort	VP6	N2	13	0.58565	23.5202	0.38598	0.1553	22.519	1.31244	0.25844	78.545	2.43808
			Ave(block)	0.637492	14.848	0.581196	0.114612	13.4739	0.792878	0.19076	51.0004	1.50614
Sort	VP6	PB306	8	0.66044	2.2968	0.69854	0.08567	0.7681	0.39299	0.1328	1.047	0.59201
Sort	VP6	PB306	10	0.59089	3.6816	0.36916	0.113	2.5818	0.65453	0.19527	10.075	1.28861
Sort	VP6	PB306	11	0.60226	13.7871	0.62783	0.147	12.8482	0.91979	0.20817	50.015	1.59217
Sort	VP6	PB306	12	0.63186	2.9769	0.63883	0.12952	1.8832	0.62978	0.16266	4.413	0.85545
Sort	VP6	PB306	13	0.67216	13.0406	0.85555	0.14592	11.7002	1.05172	0.21447	43.72	1.89266
			Ave(block)	0.631522	7.1566	0.637982	0.124222	5.9563	0.729762	0.182674	21.854	1.24418
		Ave(focal)		0.572845	9.10572	0.348784	0.122721	8.07522	0.755931	0.186821	29.3404	1.33812
	Ave(comp)			0.568573	7.42278	0.308967	0.130512	6.44282	0.786664	0.190987	22.7853	1.34161
Ave_CP				0.606364	4.48821	0.479108	0.134229	3.40682	0.685133	0.186642	10.1244	1.0716
Ave_Eye				0.573617	6.20738	0.356063	0.146857	5.28192	0.757214	0.206826	17.6602	1.22984
Ave_Sort				0.568573	7.42278	0.308967	0.130512	6.44282	0.786664	0.190987	22.7853	1.34161

## Sheet: README
In Sheet1, rows labeled Ave(block) in the column headed "Block" are means over all blocks for a given method/competitor/focal strain combination. Rows labeled Ave(focal) in the column headed "Focal" (light gray background) are means averaged over all three focal strains for a given method/competitor strain combination. Rows labeled Ave(comp) in the column headed "Competitor" (dark gray background…
