# Supplementary material for: Head-to-head comparison of three experimental methods of quantifying competitive fitness in C. elegans
Source: PLoS One. 2018 Oct 19;13(10):e0201507. doi: 10.1371/journal.pone.0201507 (PMC6195253; doi:10.1371/journal.pone.0201507)
Supplement: S2 Table — (XLSX) [file pone.0201507.s003.xlsx]

## Sheet: Data
growth_plate_ID	source_well	Competitor	Focal	Block	Rep	Method	focal (non-fluorescent)	comp (fluorescent)	Total	p (focal)	1-p (competitor)	CI	log(CI)
1	A5	ST2	CB4856	8	1	CP	126	153	279	0.451613	0.548387	0.823529	-0.194156
1	A5	ST2	CB4856	8	1	Eye	87	123	210	0.414286	0.585714	0.707317	-0.346276
1	A5	ST2	CB4856	8	1	Sort	215	301	516	0.416667	0.583333	0.714286	-0.336472
2	A11	ST2	CB4856	8	2	CP	75	92	167	0.449102	0.550898	0.815217	-0.2043
2	A11	ST2	CB4856	8	2	Eye	63	92	155	0.406452	0.593548	0.684783	-0.378654
2	A11	ST2	CB4856	8	2	Sort	151	217	368	0.410326	0.589674	0.695853	-0.362618
1	B5	ST2	CB4856	8	3	CP	98	14	112	0.875	0.125	7	1.94591
1	B5	ST2	CB4856	8	3	Eye	72	13	85	0.847059	0.152941	5.53846	1.71172
1	B5	ST2	CB4856	8	3	Sort	116	44	160	0.725	0.275	2.63636	0.969401
2	B11	ST2	CB4856	8	4	CP	141	94	235	0.6	0.4	1.5	0.405465
2	B11	ST2	CB4856	8	4	Eye	89	101	190	0.468421	0.531579	0.881188	-0.126484
2	B11	ST2	CB4856	8	4	Sort	337	278	615	0.547967	0.452033	1.21223	0.192462
1	C5	ST2	CB4856	8	5	CP	113	109	222	0.509009	0.490991	1.0367	0.0360399
1	C5	ST2	CB4856	8	5	Eye	125	104	229	0.545852	0.454148	1.20192	0.183923
1	C5	ST2	CB4856	8	5	Sort	273	281	554	0.49278	0.50722	0.97153	-0.0288829
2	C11	ST2	CB4856	8	6	CP	89	29	118	0.754237	0.245763	3.06897	1.12134
2	C11	ST2	CB4856	8	6	Eye	78	28	106	0.735849	0.264151	2.78571	1.0245
2	C11	ST2	CB4856	8	6	Sort	114	90	204	0.558824	0.441176	1.26667	0.236389
1	D5	ST2	CB4856	8	7	CP	71	69	140	0.507143	0.492857	1.02899	0.0285734
1	D5	ST2	CB4856	8	7	Eye	60	65	125	0.48	0.52	0.923077	-0.0800427
1	D5	ST2	CB4856	8	7	Sort	140	164	304	0.460526	0.539474	0.853659	-0.158224
2	D11	ST2	CB4856	8	8	CP	242	4	246	0.98374	0.0162602	60.5	4.10264
2	D11	ST2	CB4856	8	8	Eye	222	3	225	0.986667	0.0133333	74	4.30407
2	D11	ST2	CB4856	8	8	Sort	438	9	447	0.979866	0.0201342	48.6667	3.88499
3	A5	ST2	CB4856	8	9	CP	195	147	342	0.570175	0.429825	1.32653	0.282567
3	A5	ST2	CB4856	8	9	Eye	75	141	216	0.347222	0.652778	0.531915	-0.631272
3	A5	ST2	CB4856	8	9	Sort	616	850	1466	0.420191	0.579809	0.724706	-0.321989
4	A11	ST2	CB4856	8	10	CP	131	227	358	0.365922	0.634078	0.577093	-0.549753
4	A11	ST2	CB4856	8	10	Eye	66	146	212	0.311321	0.688679	0.452055	-0.793952
4	A11	ST2	CB4856	8	10	Sort	366	826	1192	0.307047	0.692953	0.443099	-0.813961
3	B5	ST2	CB4856	8	11	CP	138	106	244	0.565574	0.434426	1.30189	0.263815
3	B5	ST2	CB4856	8	11	Eye	111	101	212	0.523585	0.476415	1.09901	0.0944097
3	B5	ST2	CB4856	8	11	Sort	265	221	486	0.545267	0.454733	1.1991	0.181567
4	B11	ST2	CB4856	8	12	CP	96	239	335	0.286567	0.713433	0.401674	-0.912115
4	B11	ST2	CB4856	8	12	Eye	48	176	224	0.214286	0.785714	0.272727	-1.29928
4	B11	ST2	CB4856	8	12	Sort	249	842	1091	0.228231	0.771769	0.295724	-1.21833
3	C5	ST2	CB4856	8	13	CP	251	0	251	1	0
3	C5	ST2	CB4856	8	13	Eye	208	1	209	0.995215	0.00478469	208	5.33754
3	C5	ST2	CB4856	8	13	Sort	1340	19	1359	0.986019	0.0139809	70.5263	4.25599
4	C11	ST2	CB4856	8	14	CP	69	75	144	0.479167	0.520833	0.92	-0.0833816
4	C11	ST2	CB4856	8	14	Eye	66	89	155	0.425806	0.574194	0.741573	-0.298982
4	C11	ST2	CB4856	8	14	Sort	230	257	487	0.472279	0.527721	0.894942	-0.110997
3	D5	ST2	CB4856	8	15	CP	147	135	282	0.521277	0.478723	1.08889	0.0851578
3	D5	ST2	CB4856	8	15	Eye	83	128	211	0.393365	0.606635	0.648438	-0.43319
3	D5	ST2	CB4856	8	15	Sort	594	758	1352	0.439349	0.560651	0.783641	-0.243804
4	D11	ST2	CB4856	8	16	CP	245	163	408	0.60049	0.39951	1.50307	0.407508
4	D11	ST2	CB4856	8	16	Eye	107	107	214	0.5	0.5	1	0
4	D11	ST2	CB4856	8	16	Sort	711	730	1441	0.493407	0.506593	0.973973	-0.0263721
5	A5	ST2	CB4856	8	17	CP	138	75	213	0.647887	0.352113	1.84	0.609766
5	A5	ST2	CB4856	8	17	Eye	148	72	220	0.672727	0.327273	2.05556	0.720546
5	A5	ST2	CB4856	8	17	Sort	317	208	525	0.60381	0.39619	1.52404	0.421364
6	A11	ST2	CB4856	8	18	CP	82	114	196	0.418367	0.581633	0.719298	-0.329479
6	A11	ST2	CB4856	8	18	Eye	82	126	208	0.394231	0.605769	0.650794	-0.429563
6	A11	ST2	CB4856	8	18	Sort	178	276	454	0.39207	0.60793	0.644928	-0.438617
5	B5	ST2	CB4856	8	19	CP	107	109	216	0.49537	0.50463	0.981651	-0.018519
5	B5	ST2	CB4856	8	19	Eye	106	109	215	0.493023	0.506977	0.972477	-0.0279088
5	B5	ST2	CB4856	8	19	Sort	211	233	444	0.475225	0.524775	0.905579	-0.0991803
6	B11	ST2	CB4856	8	20	CP	74	149	223	0.331839	0.668161	0.496644	-0.699881
6	B11	ST2	CB4856	8	20	Eye	56	155	211	0.265403	0.734597	0.36129	-1.01807
6	B11	ST2	CB4856	8	20	Sort	95	431	526	0.180608	0.819392	0.220418	-1.51223
5	C5	ST2	CB4856	8	21	CP	64	40	104	0.615385	0.384615	1.6	0.470004
5	C5	ST2	CB4856	8	21	Eye	44	37	81	0.54321	0.45679	1.18919	0.173272
5	C5	ST2	CB4856	8	21	Sort	75	73	148	0.506757	0.493243	1.0274	0.0270287
6	C11	ST2	CB4856	8	22	CP	45	36	81	0.555556	0.444444	1.25	0.223144
6	C11	ST2	CB4856	8	22	Eye	31	36	67	0.462687	0.537313	0.861111	-0.149532
6	C11	ST2	CB4856	8	22	Sort	57	89	146	0.390411	0.609589	0.640449	-0.445585
5	D5	ST2	CB4856	8	23	CP	112	69	181	0.618785	0.381215	1.62319	0.484392
5	D5	ST2	CB4856	8	23	Eye	109	76	185	0.589189	0.410811	1.43421	0.360615
5	D5	ST2	CB4856	8	23	Sort	212	160	372	0.569892	0.430108	1.325	0.281412
6	D11	ST2	CB4856	8	24	CP	127	104	231	0.549784	0.450216	1.22115	0.199796
6	D11	ST2	CB4856	8	24	Eye	104	104	208	0.5	0.5	1	0
6	D11	ST2	CB4856	8	24	Sort	259	223	482	0.537344	0.462656	1.16143	0.149656
1	A5	ST2	CB4856	10	1	CP	61	98	159	0.383648	0.616352	0.622449	-0.474094
1	A5	ST2	CB4856	10	1	Eye
1	A5	ST2	CB4856	10	1	Sort	176	386	562	0.313167	0.686833	0.455959	-0.785353
2	A11	ST2	CB4856	10	2	CP	76	27	103	0.737864	0.262136	2.81481	1.0349
2	A11	ST2	CB4856	10	2	Eye
2	A11	ST2	CB4856	10	2	Sort	133	92	225	0.591111	0.408889	1.44565	0.368561
1	B5	ST2	CB4856	10	3	CP	32	90	122	0.262295	0.737705	0.355556	-1.03407
1	B5	ST2	CB4856	10	3	Eye
1	B5	ST2	CB4856	10	3	Sort	160	430	590	0.271186	0.728814	0.372093	-0.988611
2	B11	ST2	CB4856	10	4	CP	41	155	196	0.209184	0.790816	0.264516	-1.32985
2	B11	ST2	CB4856	10	4	Eye
2	B11	ST2	CB4856	10	4	Sort	114	522	636	0.179245	0.820755	0.218391	-1.52147
1	C5	ST2	CB4856	10	5	CP	98	78	176	0.556818	0.443182	1.25641	0.228259
1	C5	ST2	CB4856	10	5	Eye
1	C5	ST2	CB4856	10	5	Sort	247	339	586	0.421502	0.578498	0.728614	-0.316612
2	C11	ST2	CB4856	10	6	CP	5	0	5	1	0
2	C11	ST2	CB4856	10	6	Eye
2	C11	ST2	CB4856	10	6	Sort	1	0	1	1	0
1	D5	ST2	CB4856	10	7	CP	63	62	125	0.504	0.496	1.01613	0.0160003
1	D5	ST2	CB4856	10	7	Eye
1	D5	ST2	CB4856	10	7	Sort	297	335	632	0.469937	0.530063	0.886567	-0.120398
2	D11	ST2	CB4856	10	8	CP	60	59	119	0.504202	0.495798	1.01695	0.0168071
2	D11	ST2	CB4856	10	8	Eye
2	D11	ST2	CB4856	10	8	Sort	232	343	575	0.403478	0.596522	0.676385	-0.390993
3	E5	ST2	CB4856	10	9	CP	79	36	115	0.686957	0.313043	2.19444	0.785929
3	E5	ST2	CB4856	10	9	Eye
3	E5	ST2	CB4856	10	9	Sort	262	153	415	0.631325	0.368675	1.71242	0.537907
4	E11	ST2	CB4856	10	10	CP	65	61	126	0.515873	0.484127	1.06557	0.0635134
4	E11	ST2	CB4856	10	10	Eye
4	E11	ST2	CB4856	10	10	Sort	168	302	470	0.357447	0.642553	0.556291	-0.586463
3	F5	ST2	CB4856	10	11	CP	59	92	151	0.390728	0.609272	0.641304	-0.444251
3	F5	ST2	CB4856	10	11	Eye
3	F5	ST2	CB4856	10	11	Sort	240	412	652	0.368098	0.631902	0.582524	-0.540384
4	F11	ST2	CB4856	10	12	CP	63	55	118	0.533898	0.466102	1.14545	0.135802
4	F11	ST2	CB4856	10	12	Eye
4	F11	ST2	CB4856	10	12	Sort	195	295	490	0.397959	0.602041	0.661017	-0.413976
3	G5	ST2	CB4856	10	13	CP	42	71	113	0.371681	0.628319	0.591549	-0.52501
3	G5	ST2	CB4856	10	13	Eye
3	G5	ST2	CB4856	10	13	Sort	108	312	420	0.257143	0.742857	0.346154	-1.06087
4	G11	ST2	CB4856	10	14	CP	70	43	113	0.619469	0.380531	1.62791	0.487295
4	G11	ST2	CB4856	10	14	Eye
4	G11	ST2	CB4856	10	14	Sort	255	177	432	0.590278	0.409722	1.44068	0.365114
3	H5	ST2	CB4856	10	15	CP	64	103	167	0.383234	0.616766	0.621359	-0.475846
3	H5	ST2	CB4856	10	15	Eye
3	H5	ST2	CB4856	10	15	Sort	236	441	677	0.348597	0.651403	0.535147	-0.625213
4	H11	ST2	CB4856	10	16	CP	58	47	105	0.552381	0.447619	1.23404	0.210295
4	H11	ST2	CB4856	10	16	Eye
4	H11	ST2	CB4856	10	16	Sort	155	214	369	0.420054	0.579946	0.724299	-0.322551
5	A5	ST2	CB4856	10	17	CP	74	23	97	0.762887	0.237113	3.21739	1.16857
5	A5	ST2	CB4856	10	17	Eye
5	A5	ST2	CB4856	10	17	Sort	284	106	390	0.728205	0.271795	2.67925	0.985535
6	A11	ST2	CB4856	10	18	CP	52	81	133	0.390977	0.609023	0.641975	-0.443205
6	A11	ST2	CB4856	10	18	Eye
6	A11	ST2	CB4856	10	18	Sort	205	299	504	0.406746	0.593254	0.685619	-0.377434
5	B5	ST2	CB4856	10	19	CP	62	4	66	0.939394	0.0606061	15.5	2.74084
5	B5	ST2	CB4856	10	19	Eye
5	B5	ST2	CB4856	10	19	Sort	203	20	223	0.910314	0.0896861	10.15	2.31747
6	B11	ST2	CB4856	10	20	CP	20	107	127	0.15748	0.84252	0.186916	-1.6771
6	B11	ST2	CB4856	10	20	Eye
6	B11	ST2	CB4856	10	20	Sort	68	486	554	0.122744	0.877256	0.139918	-1.9667
5	C5	ST2	CB4856	10	21	CP	23	100	123	0.186992	0.813008	0.23	-1.46968
5	C5	ST2	CB4856	10	21	Eye
5	C5	ST2	CB4856	10	21	Sort	68	336	404	0.168317	0.831683	0.202381	-1.5976
6	C11	ST2	CB4856	10	22	CP	24	81	105	0.228571	0.771429	0.296296	-1.2164
6	C11	ST2	CB4856	10	22	Eye
6	C11	ST2	CB4856	10	22	Sort	75	387	462	0.162338	0.837662	0.193798	-1.64094
5	D5	ST2	CB4856	10	23	CP	31	55	86	0.360465	0.639535	0.563636	-0.573346
5	D5	ST2	CB4856	10	23	Eye
5	D5	ST2	CB4856	10	23	Sort	96	246	342	0.280702	0.719298	0.390244	-0.940983
6	D11	ST2	CB4856	10	24	CP	16	136	152	0.105263	0.894737	0.117647	-2.14007
6	D11	ST2	CB4856	10	24	Eye
6	D11	ST2	CB4856	10	24	Sort	21	668	689	0.030479	0.969521	0.0314371	-3.45977
1	A5	ST2	CB4856	11	1	CP	34	31	65	0.523077	0.476923	1.09677	0.0923733
1	A5	ST2	CB4856	11	1	Eye	162	58	220	0.736364	0.263636	2.7931	1.02715
1	A5	ST2	CB4856	11	1	Sort	548	382	930	0.589247	0.410753	1.43455	0.360855
2	A11	ST2	CB4856	11	2	CP	49	94	143	0.342657	0.657343	0.521277	-0.651474
2	A11	ST2	CB4856	11	2	Eye	84	140	224	0.375	0.625	0.6	-0.510826
2	A11	ST2	CB4856	11	2	Sort	372	591	963	0.386293	0.613707	0.629442	-0.462922
1	B5	ST2	CB4856	11	3	CP	15	18	33	0.454545	0.545455	0.833333	-0.182322
1	B5	ST2	CB4856	11	3	Eye	31	46	77	0.402597	0.597403	0.673913	-0.394654
1	B5	ST2	CB4856	11	3	Sort	110	102	212	0.518868	0.481132	1.07843	0.0755076
2	B11	ST2	CB4856	11	4	CP	48	66	114	0.421053	0.578947	0.727273	-0.318454
2	B11	ST2	CB4856	11	4	Eye	114	145	259	0.440154	0.559846	0.786207	-0.240535
2	B11	ST2	CB4856	11	4	Sort	368	516	884	0.41629	0.58371	0.713178	-0.338024
1	C5	ST2	CB4856	11	5	CP	30	54	84	0.357143	0.642857	0.555556	-0.587787
1	C5	ST2	CB4856	11	5	Eye	113	94	207	0.545894	0.454106	1.20213	0.184093
1	C5	ST2	CB4856	11	5	Sort	227	804	1031	0.220175	0.779825	0.282338	-1.26465
2	C11	ST2	CB4856	11	6	CP	58	98	156	0.371795	0.628205	0.591837	-0.524524
2	C11	ST2	CB4856	11	6	Eye	92	123	215	0.427907	0.572093	0.747967	-0.290396
2	C11	ST2	CB4856	11	6	Sort	364	507	871	0.41791	0.58209	0.717949	-0.331357
1	D5	ST2	CB4856	11	7	CP	45	12	57	0.789474	0.210526	3.75	1.32176
1	D5	ST2	CB4856	11	7	Eye	87	23	110	0.790909	0.209091	3.78261	1.33041
1	D5	ST2	CB4856	11	7	Sort	260	91	351	0.740741	0.259259	2.85714	1.04982
2	D11	ST2	CB4856	11	8	CP	75	69	144	0.520833	0.479167	1.08696	0.0833816
2	D11	ST2	CB4856	11	8	Eye	120	83	203	0.591133	0.408867	1.44578	0.368651
2	D11	ST2	CB4856	11	8	Sort	405	380	785	0.515924	0.484076	1.06579	0.0637158
3	A5	ST2	CB4856	11	9	CP	71	71	142	0.5	0.5	1	0
3	A5	ST2	CB4856	11	9	Eye	93	117	210	0.442857	0.557143	0.794872	-0.229574
3	A5	ST2	CB4856	11	9	Sort	479	491	970	0.493814	0.506186	0.97556	-0.0247435
4	A11	ST2	CB4856	11	10	CP	102	0	102	1	0
4	A11	ST2	CB4856	11	10	Eye
4	A11	ST2	CB4856	11	10	Sort	1892	5	1897	0.997364	0.00263574	378.4	5.93595
3	B5	ST2	CB4856	11	11	CP	74	52	126	0.587302	0.412698	1.42308	0.352821
3	B5	ST2	CB4856	11	11	Eye	69	144	213	0.323944	0.676056	0.479167	-0.735707
3	B5	ST2	CB4856	11	11	Sort	628	1208	1836	0.342048	0.657952	0.519868	-0.654181
4	B11	ST2	CB4856	11	12	CP	13	0	13	1	0
4	B11	ST2	CB4856	11	12	Eye
4	B11	ST2	CB4856	11	12	Sort	1	2	3	0.333333	0.666667	0.5	-0.693147
3	C5	ST2	CB4856	11	13	CP	96	70	166	0.578313	0.421687	1.37143	0.315853
3	C5	ST2	CB4856	11	13	Eye	45	178	223	0.201794	0.798206	0.252809	-1.37512
3	C5	ST2	CB4856	11	13	Sort	885	1827	2712	0.326327	0.673673	0.484401	-0.724843
4	C11	ST2	CB4856	11	14	CP	98	2	100	0.98	0.02	49	3.89182
4	C11	ST2	CB4856	11	14	Eye	206	6	212	0.971698	0.0283019	34.3333	3.53612
4	C11	ST2	CB4856	11	14	Sort	2188	90	2278	0.960492	0.0395083	24.3111	3.19093
3	D5	ST2	CB4856	11	15	CP	27	36	63	0.428571	0.571429	0.75	-0.287682
3	D5	ST2	CB4856	11	15	Eye	86	105	191	0.450262	0.549738	0.819048	-0.199613
3	D5	ST2	CB4856	11	15	Sort	274	299	573	0.478185	0.521815	0.916388	-0.0873155
4	D11	ST2	CB4856	11	16	CP	82	64	146	0.561644	0.438356	1.28125	0.247836
4	D11	ST2	CB4856	11	16	Eye	68	156	224	0.303571	0.696429	0.435897	-0.830348
4	D11	ST2	CB4856	11	16	Sort	365	689	1054	0.3463	0.6537	0.529753	-0.635344
5	A5	ST2	CB4856	11	17	CP	43	51	94	0.457447	0.542553	0.843137	-0.170626
5	A5	ST2	CB4856	11	17	Eye	111	106	217	0.511521	0.488479	1.04717	0.0460911
5	A5	ST2	CB4856	11	17	Sort	481	355	836	0.575359	0.424641	1.35493	0.303749
6	A11	ST2	CB4856	11	18	CP	21	153	174	0.12069	0.87931	0.137255	-1.98592
6	A11	ST2	CB4856	11	18	Eye	33	183	216	0.152778	0.847222	0.180328	-1.71298
6	A11	ST2	CB4856	11	18	Sort	119	1124	1243	0.0957361	0.904264	0.105872	-2.24553
5	B5	ST2	CB4856	11	19	CP	124	2	126	0.984127	0.015873	62	4.12713
5	B5	ST2	CB4856	11	19	Eye	210	8	218	0.963303	0.0366972	26.25	3.26767
5	B5	ST2	CB4856	11	19	Sort	817	45	862	0.947796	0.0522042	18.1556	2.89898
6	B11	ST2	CB4856	11	20	CP	13	0	13	1	0
6	B11	ST2	CB4856	11	20	Eye
6	B11	ST2	CB4856	11	20	Sort	892	886	1778	0.501687	0.498313	1.00677	0.00674918
5	C5	ST2	CB4856	11	21	CP	49	0	49	1	0
5	C5	ST2	CB4856	11	21	Eye	138	0	138	1	0
5	C5	ST2	CB4856	11	21	Sort	733	10	743	0.986541	0.013459	73.3	4.29456
6	C11	ST2	CB4856	11	22	CP	30	66	96	0.3125	0.6875	0.454545	-0.788457
6	C11	ST2	CB4856	11	22	Eye	87	188	275	0.316364	0.683636	0.462766	-0.770534
6	C11	ST2	CB4856	11	22	Sort	191	510	701	0.272468	0.727532	0.37451	-0.982137
5	D5	ST2	CB4856	11	23	CP	103	52	155	0.664516	0.335484	1.98077	0.683485
5	D5	ST2	CB4856	11	23	Eye	68	143	211	0.322275	0.677725	0.475524	-0.743337
5	D5	ST2	CB4856	11	23	Sort	381	750	1131	0.33687	0.66313	0.508	-0.677274
6	D11	ST2	CB4856	11	24	CP	68	2	70	0.971429	0.0285714	34	3.52636
6	D11	ST2	CB4856	11	24	Eye	155	10	165	0.939394	0.0606061	15.5	2.74084
6	D11	ST2	CB4856	11	24	Sort	404	22	426	0.948357	0.0516432	18.3636	2.91037
1	A5	ST2	CB4856	12	1	CP	28	27	55	0.509091	0.490909	1.03704	0.0363676
1	A5	ST2	CB4856	12	1	Eye	51	97	148	0.344595	0.655405	0.525773	-0.642885
1	A5	ST2	CB4856	12	1	Sort	29	67	96	0.302083	0.697917	0.432836	-0.837397
2	A11	ST2	CB4856	12	2	CP	62	41	103	0.601942	0.398058	1.5122	0.413562
2	A11	ST2	CB4856	12	2	Eye	125	86	211	0.592417	0.407583	1.45349	0.373966
2	A11	ST2	CB4856	12	2	Sort	106	128	234	0.452991	0.547009	0.828125	-0.188591
1	B5	ST2	CB4856	12	3	CP	69	73	142	0.485915	0.514085	0.945205	-0.0563529
1	B5	ST2	CB4856	12	3	Eye	105	104	209	0.502392	0.497608	1.00962	0.00956945
1	B5	ST2	CB4856	12	3	Sort	138	150	288	0.479167	0.520833	0.92	-0.0833816
2	B11	ST2	CB4856	12	4	CP	18	24	42	0.428571	0.571429	0.75	-0.287682
2	B11	ST2	CB4856	12	4	Eye	18	88	106	0.169811	0.830189	0.204545	-1.58697
2	B11	ST2	CB4856	12	4	Sort	17	69	86	0.197674	0.802326	0.246377	-1.40089
1	C5	ST2	CB4856	12	5	CP	25	54	79	0.316456	0.683544	0.462963	-0.770108
1	C5	ST2	CB4856	12	5	Eye	40	148	188	0.212766	0.787234	0.27027	-1.30833
1	C5	ST2	CB4856	12	5	Sort	18	104	122	0.147541	0.852459	0.173077	-1.75402
2	C11	ST2	CB4856	12	6	CP	17	27	44	0.386364	0.613636	0.62963	-0.462624
2	C11	ST2	CB4856	12	6	Eye	46	71	117	0.393162	0.606838	0.647887	-0.434038
2	C11	ST2	CB4856	12	6	Sort	42	67	109	0.385321	0.614679	0.626866	-0.467023
1	D5	ST2	CB4856	12	7	CP	27	39	66	0.409091	0.590909	0.692308	-0.367725
1	D5	ST2	CB4856	12	7	Eye	77	93	170	0.452941	0.547059	0.827957	-0.188794
1	D5	ST2	CB4856	12	7	Sort	79	74	153	0.51634	0.48366	1.06757	0.0653828
2	D11	ST2	CB4856	12	8	CP	82	86	168	0.488095	0.511905	0.953488	-0.047628
2	D11	ST2	CB4856	12	8	Eye	92	118	210	0.438095	0.561905	0.779661	-0.248896
2	D11	ST2	CB4856	12	8	Sort	126	219	345	0.365217	0.634783	0.575342	-0.55279
3	A5	ST2	CB4856	12	9	CP	82	99	181	0.453039	0.546961	0.828283	-0.188401
3	A5	ST2	CB4856	12	9	Eye	86	116	202	0.425743	0.574257	0.741379	-0.299243
3	A5	ST2	CB4856	12	9	Sort	138	274	412	0.334951	0.665049	0.50365	-0.685874
4	A11	ST2	CB4856	12	10	CP	26	33	59	0.440678	0.559322	0.787879	-0.238411
4	A11	ST2	CB4856	12	10	Eye	98	110	208	0.471154	0.528846	0.890909	-0.115513
4	A11	ST2	CB4856	12	10	Sort	121	131	252	0.480159	0.519841	0.923664	-0.0794068
3	B5	ST2	CB4856	12	11	CP	69	61	130	0.530769	0.469231	1.13115	0.123233
3	B5	ST2	CB4856	12	11	Eye	88	112	200	0.44	0.56	0.785714	-0.241162
3	B5	ST2	CB4856	12	11	Sort	145	176	321	0.451713	0.548287	0.823864	-0.19375
4	B11	ST2	CB4856	12	12	CP	79	77	156	0.50641	0.49359	1.02597	0.0256424
4	B11	ST2	CB4856	12	12	Eye	107	110	217	0.493088	0.506912	0.972727	-0.0276515
4	B11	ST2	CB4856	12	12	Sort	344	301	645	0.533333	0.466667	1.14286	0.133531
3	C5	ST2	CB4856	12	13	CP	144	69	213	0.676056	0.323944	2.08696	0.735707
3	C5	ST2	CB4856	12	13	Eye	143	57	200	0.715	0.285	2.50877	0.919793
3	C5	ST2	CB4856	12	13	Sort	502	235	737	0.68114	0.31886	2.13617	0.759015
4	C11	ST2	CB4856	12	14	CP	126	69	195	0.646154	0.353846	1.82609	0.602175
4	C11	ST2	CB4856	12	14	Eye	136	86	222	0.612613	0.387387	1.5814	0.458308
4	C11	ST2	CB4856	12	14	Sort	418	265	683	0.612006	0.387994	1.57736	0.455752
3	D5	ST2	CB4856	12	15	CP	18	220	238	0.0756303	0.92437	0.0818182	-2.50326
3	D5	ST2	CB4856	12	15	Eye	3	211	214	0.0140187	0.985981	0.014218	-4.25325
3	D5	ST2	CB4856	12	15	Sort	2	967	969	0.00206398	0.997936	0.00206825	-6.18105
4	D11	ST2	CB4856	12	16	CP	79	139	218	0.362385	0.637615	0.568345	-0.565026
4	D11	ST2	CB4856	12	16	Eye	62	147	209	0.296651	0.703349	0.421769	-0.863298
4	D11	ST2	CB4856	12	16	Sort	205	582	787	0.260483	0.739517	0.352234	-1.04346
5	A5	ST2	CB4856	12	17	CP	52	71	123	0.422764	0.577236	0.732394	-0.311436
5	A5	ST2	CB4856	12	17	Eye	72	137	209	0.344498	0.655502	0.525547	-0.643315
5	A5	ST2	CB4856	12	17	Sort	159	261	420	0.378571	0.621429	0.609195	-0.495616
6	A11	ST2	CB4856	12	18	CP	41	109	150	0.273333	0.726667	0.376147	-0.977776
6	A11	ST2	CB4856	12	18	Eye	46	165	211	0.218009	0.781991	0.278788	-1.2773
6	A11	ST2	CB4856	12	18	Sort	107	504	611	0.175123	0.824877	0.212302	-1.54975
5	B5	ST2	CB4856	12	19	CP	40	21	61	0.655738	0.344262	1.90476	0.644357
5	B5	ST2	CB4856	12	19	Eye	111	111	222	0.5	0.5	1	0
5	B5	ST2	CB4856	12	19	Sort	162	184	346	0.468208	0.531792	0.880435	-0.127339
6	B11	ST2	CB4856	12	20	CP	105	85	190	0.552632	0.447368	1.23529	0.211309
6	B11	ST2	CB4856	12	20	Eye	133	87	220	0.604545	0.395455	1.52874	0.424441
6	B11	ST2	CB4856	12	20	Sort	411	324	735	0.559184	0.440816	1.26852	0.23785
5	C5	ST2	CB4856	12	21	CP	38	57	95	0.4	0.6	0.666667	-0.405465
5	C5	ST2	CB4856	12	21	Eye	83	126	209	0.397129	0.602871	0.65873	-0.417441
5	C5	ST2	CB4856	12	21	Sort	114	187	301	0.378738	0.621262	0.609626	-0.49491
6	C11	ST2	CB4856	12	22	CP	35	32	67	0.522388	0.477612	1.09375	0.0896122
6	C11	ST2	CB4856	12	22	Eye	77	109	186	0.413978	0.586022	0.706422	-0.347542
6	C11	ST2	CB4856	12	22	Sort	110	141	251	0.438247	0.561753	0.780142	-0.24828
5	D5	ST2	CB4856	12	23	CP	107	89	196	0.545918	0.454082	1.20225	0.184192
5	D5	ST2	CB4856	12	23	Eye	122	95	217	0.562212	0.437788	1.28421	0.250144
5	D5	ST2	CB4856	12	23	Sort	350	361	711	0.492264	0.507736	0.969529	-0.0309448
6	D11	ST2	CB4856	12	24	CP	26	34	60	0.433333	0.566667	0.764706	-0.268264
6	D11	ST2	CB4856	12	24	Eye	75	113	188	0.398936	0.601064	0.663717	-0.4099
6	D11	ST2	CB4856	12	24	Sort	109	126	235	0.46383	0.53617	0.865079	-0.144934
1	A5	ST2	CB4856	13	1	CP	50	86	136	0.367647	0.632353	0.581395	-0.542324
1	A5	ST2	CB4856	13	1	Eye	8	212	220	0.0363636	0.963636	0.0377358	-3.27714
1	A5	ST2	CB4856	13	1	Sort	159	211	370	0.42973	0.57027	0.753555	-0.282954
2	A11	ST2	CB4856	13	2	CP	71	59	130	0.546154	0.453846	1.20339	0.185142
2	A11	ST2	CB4856	13	2	Eye	138	94	232	0.594828	0.405172	1.46809	0.383959
2	A11	ST2	CB4856	13	2	Sort	227	163	390	0.582051	0.417949	1.39264	0.3312
1	B5	ST2	CB4856	13	3	CP	166	60	226	0.734513	0.265487	2.76667	1.01764
1	B5	ST2	CB4856	13	3	Eye	156	49	205	0.760976	0.239024	3.18367	1.15804
1	B5	ST2	CB4856	13	3	Sort	712	264	976	0.729508	0.270492	2.69697	0.992129
2	B11	ST2	CB4856	13	4	CP	21	38	59	0.355932	0.644068	0.552632	-0.593064
2	B11	ST2	CB4856	13	4	Eye	57	121	178	0.320225	0.679775	0.471074	-0.752739
2	B11	ST2	CB4856	13	4	Sort	73	109	182	0.401099	0.598901	0.669725	-0.400888
1	C5	ST2	CB4856	13	5	CP	84	51	135	0.622222	0.377778	1.64706	0.498991
1	C5	ST2	CB4856	13	5	Eye	137	98	235	0.582979	0.417021	1.39796	0.335013
1	C5	ST2	CB4856	13	5	Sort	229	134	363	0.630854	0.369146	1.70896	0.535882
2	C11	ST2	CB4856	13	6	CP	134	78	212	0.632075	0.367925	1.71795	0.541131
2	C11	ST2	CB4856	13	6	Eye	139	64	203	0.684729	0.315271	2.17188	0.775591
2	C11	ST2	CB4856	13	6	Sort	368	233	601	0.612313	0.387687	1.5794	0.457044
1	D5	ST2	CB4856	13	7	CP	89	114	203	0.438424	0.561576	0.780702	-0.247562
1	D5	ST2	CB4856	13	7	Eye	90	117	207	0.434783	0.565217	0.769231	-0.262364
1	D5	ST2	CB4856	13	7	Sort	286	397	683	0.418741	0.581259	0.720403	-0.327944
2	D11	ST2	CB4856	13	8	CP	51	27	78	0.653846	0.346154	1.88889	0.635989
2	D11	ST2	CB4856	13	8	Eye	130	109	239	0.543933	0.456067	1.19266	0.176187
2	D11	ST2	CB4856	13	8	Sort	164	176	340	0.482353	0.517647	0.931818	-0.0706176
4	A5	ST2	CB4856	13	9	CP	104	81	185	0.562162	0.437838	1.28395	0.249942
4	A5	ST2	CB4856	13	9	Eye	111	116	227	0.488987	0.511013	0.956897	-0.04406
4	A5	ST2	CB4856	13	9	Sort	221	171	392	0.563776	0.436224	1.2924	0.256499
3	A11	ST2	CB4856	13	10	CP	84	84	168	0.5	0.5	1	0
3	A11	ST2	CB4856	13	10	Eye	108	98	206	0.524272	0.475728	1.10204	0.0971637
3	A11	ST2	CB4856	13	10	Sort	147	147	294	0.5	0.5	1	0
4	B5	ST2	CB4856	13	11	CP	111	132	243	0.45679	0.54321	0.840909	-0.173272
4	B5	ST2	CB4856	13	11	Eye	101	116	217	0.465438	0.534562	0.87069	-0.13847
4	B5	ST2	CB4856	13	11	Sort	238	216	454	0.524229	0.475771	1.10185	0.0969923
3	B11	ST2	CB4856	13	12	CP	11	133	144	0.0763889	0.923611	0.0827068	-2.49245
3	B11	ST2	CB4856	13	12	Eye	0	222	222	0	1	0
3	B11	ST2	CB4856	13	12	Sort	8	408	416	0.0192308	0.980769	0.0196078	-3.93183
4	C5	ST2	CB4856	13	13	CP	61	181	242	0.252066	0.747934	0.337017	-1.08762
4	C5	ST2	CB4856	13	13	Eye	53	147	200	0.265	0.735	0.360544	-1.02014
4	C5	ST2	CB4856	13	13	Sort	173	516	689	0.251089	0.748911	0.335271	-1.09282
3	C11	ST2	CB4856	13	14	CP	55	85	140	0.392857	0.607143	0.647059	-0.435318
3	C11	ST2	CB4856	13	14	Eye	103	131	234	0.440171	0.559829	0.78626	-0.240468
3	C11	ST2	CB4856	13	14	Sort	122	134	256	0.476562	0.523438	0.910448	-0.0938188
4	D5	ST2	CB4856	13	15	CP	83	176	259	0.320463	0.679537	0.471591	-0.751643
4	D5	ST2	CB4856	13	15	Eye	41	176	217	0.18894	0.81106	0.232955	-1.45691
4	D5	ST2	CB4856	13	15	Sort	97	374	471	0.205945	0.794055	0.259358	-1.34954
3	D11	ST2	CB4856	13	16	CP	196	14	210	0.933333	0.0666667	14	2.63906
3	D11	ST2	CB4856	13	16	Eye	220	7	227	0.969163	0.030837	31.4286	3.44772
3	D11	ST2	CB4856	13	16	Sort	379	20	399	0.949875	0.0501253	18.95	2.9418
5	A5	ST2	CB4856	13	17	CP	96	24	120	0.8	0.2	4	1.38629
5	A5	ST2	CB4856	13	17	Eye	159	58	217	0.732719	0.267281	2.74138	1.00846
5	A5	ST2	CB4856	13	17	Sort	274	112	386	0.709845	0.290155	2.44643	0.894629
6	A11	ST2	CB4856	13	18	CP	93	26	119	0.781513	0.218487	3.57692	1.2745
6	A11	ST2	CB4856	13	18	Eye	161	84	245	0.657143	0.342857	1.91667	0.650588
6	A11	ST2	CB4856	13	18	Sort	351	57	408	0.860294	0.139706	6.15789	1.81773
5	B5	ST2	CB4856	13	19	CP	18	229	247	0.0728745	0.927126	0.0786026	-2.54335
5	B5	ST2	CB4856	13	19	Eye	184	56	240	0.766667	0.233333	3.28571	1.18958
5	B5	ST2	CB4856	13	19	Sort	27	887	914	0.0295405	0.97046	0.0304397	-3.49201
6	B11	ST2	CB4856	13	20	CP	67	3	70	0.957143	0.0428571	22.3333	3.10608
6	B11	ST2	CB4856	13	20	Eye	60	119	179	0.335196	0.664804	0.504202	-0.684779
6	B11	ST2	CB4856	13	20	Sort	256	6	262	0.977099	0.0229008	42.6667	3.75342
5	C5	ST2	CB4856	13	21	CP	146	41	187	0.780749	0.219251	3.56098	1.27003
5	C5	ST2	CB4856	13	21	Eye	149	99	248	0.600806	0.399194	1.50505	0.408826
5	C5	ST2	CB4856	13	21	Sort	416	170	586	0.709898	0.290102	2.44706	0.894887
6	C11	ST2	CB4856	13	22	CP	16	148	164	0.097561	0.902439	0.108108	-2.22462
6	C11	ST2	CB4856	13	22	Eye	15	212	227	0.0660793	0.933921	0.0707547	-2.64854
6	C11	ST2	CB4856	13	22	Sort	49	540	589	0.0831919	0.916808	0.0907407	-2.39975
5	D5	ST2	CB4856	13	23	CP	33	19	52	0.634615	0.365385	1.73684	0.552069
5	D5	ST2	CB4856	13	23	Eye	57	80	137	0.416058	0.583942	0.7125	-0.338975
5	D5	ST2	CB4856	13	23	Sort	81	93	174	0.465517	0.534483	0.870968	-0.13815
6	D11	ST2	CB4856	13	24	CP	27	54	81	0.333333	0.666667	0.5	-0.693147
6	D11	ST2	CB4856	13	24	Eye	73	133	206	0.354369	0.645631	0.548872	-0.59989
6	D11	ST2	CB4856	13	24	Sort	123	172	295	0.416949	0.583051	0.715116	-0.33531
1	A4	ST2	N2	8	1	CP	157	139	296	0.530405	0.469595	1.1295	0.121772
1	A4	ST2	N2	8	1	Eye	116	90	206	0.563107	0.436893	1.28889	0.253781
1	A4	ST2	N2	8	1	Sort	324	316	640	0.50625	0.49375	1.02532	0.0250013
2	A10	ST2	N2	8	2	CP	140	52	192	0.729167	0.270833	2.69231	0.990399
2	A10	ST2	N2	8	2	Eye	137	56	193	0.709845	0.290155	2.44643	0.894629
2	A10	ST2	N2	8	2	Sort	388	174	562	0.690391	0.309609	2.22989	0.80195
1	B4	ST2	N2	8	3	CP	319	0	319	1	0
1	B4	ST2	N2	8	3	Eye	213	0	213	1	0
1	B4	ST2	N2	8	3	Sort	653	12	665	0.981955	0.0180451	54.4167	3.99667
2	B10	ST2	N2	8	4	CP	183	79	262	0.698473	0.301527	2.31646	0.840038
2	B10	ST2	N2	8	4	Eye	146	67	213	0.685446	0.314554	2.1791	0.778914
2	B10	ST2	N2	8	4	Sort	435	246	681	0.638767	0.361233	1.76829	0.570014
1	C4	ST2	N2	8	5	CP	123	73	196	0.627551	0.372449	1.68493	0.521725
1	C4	ST2	N2	8	5	Eye	123	77	200	0.615	0.385	1.5974	0.468379
1	C4	ST2	N2	8	5	Sort	296	217	513	0.576998	0.423002	1.36406	0.310462
2	C10	ST2	N2	8	6	CP	115	70	185	0.621622	0.378378	1.64286	0.496437
2	C10	ST2	N2	8	6	Eye	109	68	177	0.615819	0.384181	1.60294	0.47184
2	C10	ST2	N2	8	6	Sort	257	130	387	0.664083	0.335917	1.97692	0.681542
1	D4	ST2	N2	8	7	CP	162	120	282	0.574468	0.425532	1.35	0.300105
1	D4	ST2	N2	8	7	Eye	131	85	216	0.606481	0.393519	1.54118	0.432546
1	D4	ST2	N2	8	7	Sort	357	240	597	0.59799	0.40201	1.4875	0.397097
2	D10	ST2	N2	8	8	CP	123	61	184	0.668478	0.331522	2.01639	0.70131
2	D10	ST2	N2	8	8	Eye	120	64	184	0.652174	0.347826	1.875	0.628609
2	D10	ST2	N2	8	8	Sort	267	166	433	0.616628	0.383372	1.60843	0.475261
3	A4	ST2	N2	8	9	CP	169	121	290	0.582759	0.417241	1.39669	0.334108
3	A4	ST2	N2	8	9	Eye	114	99	213	0.535211	0.464789	1.15152	0.141079
3	A4	ST2	N2	8	9	Sort	1182	766	1948	0.606776	0.393224	1.54308	0.433781
4	A10	ST2	N2	8	10	CP	200	82	282	0.70922	0.29078	2.43902	0.891598
4	A10	ST2	N2	8	10	Eye	172	100	272	0.632353	0.367647	1.72	0.542324
4	A10	ST2	N2	8	10	Sort	1046	544	1590	0.657862	0.342138	1.92279	0.653779
3	B4	ST2	N2	8	11	CP	176	79	255	0.690196	0.309804	2.22785	0.801036
3	B4	ST2	N2	8	11	Eye	180	68	248	0.725806	0.274194	2.64706	0.973449
3	B4	ST2	N2	8	11	Sort	1192	694	1886	0.632025	0.367975	1.71758	0.540916
4	B10	ST2	N2	8	12	CP	290	109	399	0.726817	0.273183	2.66055	0.978533
4	B10	ST2	N2	8	12	Eye	140	65	205	0.682927	0.317073	2.15385	0.767255
4	B10	ST2	N2	8	12	Sort	789	343	1132	0.696996	0.303004	2.30029	0.833036
3	C4	ST2	N2	8	13	CP	170	77	247	0.688259	0.311741	2.20779	0.791993
3	C4	ST2	N2	8	13	Eye	188	69	257	0.731518	0.268482	2.72464	1.00234
3	C4	ST2	N2	8	13	Sort	1599	655	2254	0.709406	0.290594	2.44122	0.892498
4	C10	ST2	N2	8	14	CP	212	159	371	0.571429	0.428571	1.33333	0.287682
4	C10	ST2	N2	8	14	Eye	123	105	228	0.539474	0.460526	1.17143	0.158224
4	C10	ST2	N2	8	14	Sort	885	724	1609	0.550031	0.449969	1.22238	0.200796
3	D4	ST2	N2	8	15	CP	188	107	295	0.637288	0.362712	1.75701	0.563613
3	D4	ST2	N2	8	15	Eye	121	83	204	0.593137	0.406863	1.45783	0.37695
3	D4	ST2	N2	8	15	Sort	957	724	1681	0.569304	0.430696	1.32182	0.279012
4	D10	ST2	N2	8	16	CP	224	98	322	0.695652	0.304348	2.28571	0.826679
4	D10	ST2	N2	8	16	Eye	136	77	213	0.638498	0.361502	1.76623	0.568849
4	D10	ST2	N2	8	16	Sort	1173	601	1774	0.661218	0.338782	1.95175	0.668725
5	A4	ST2	N2	8	17	CP	218	103	321	0.679128	0.320872	2.1165	0.749766
5	A4	ST2	N2	8	17	Eye	164	71	235	0.697872	0.302128	2.30986	0.837187
5	A4	ST2	N2	8	17	Sort	485	224	709	0.684062	0.315938	2.16518	0.772503
6	A10	ST2	N2	8	18	CP	186	127	313	0.594249	0.405751	1.46457	0.38156
6	A10	ST2	N2	8	18	Eye	136	85	221	0.615385	0.384615	1.6	0.470004
6	A10	ST2	N2	8	18	Sort	417	265	682	0.611437	0.388563	1.57358	0.453356
5	B4	ST2	N2	8	19	CP	210	52	262	0.801527	0.198473	4.03846	1.39586
5	B4	ST2	N2	8	19	Eye	179	48	227	0.788546	0.211454	3.72917	1.31618
5	B4	ST2	N2	8	19	Sort	442	107	549	0.8051	0.1949	4.13084	1.41848
6	B10	ST2	N2	8	20	CP	212	110	322	0.658385	0.341615	1.92727	0.656106
6	B10	ST2	N2	8	20	Eye	132	82	214	0.616822	0.383178	1.60976	0.476083
6	B10	ST2	N2	8	20	Sort	459	258	717	0.640167	0.359833	1.77907	0.576091
5	C4	ST2	N2	8	21	CP	194	94	288	0.673611	0.326389	2.06383	0.724563
5	C4	ST2	N2	8	21	Eye	141	63	204	0.691176	0.308824	2.2381	0.805625
5	C4	ST2	N2	8	21	Sort	544	248	792	0.686869	0.313131	2.19355	0.785521
6	C10	ST2	N2	8	22	CP	182	82	264	0.689394	0.310606	2.21951	0.797287
6	C10	ST2	N2	8	22	Eye	150	75	225	0.666667	0.333333	2	0.693147
6	C10	ST2	N2	8	22	Sort	388	192	580	0.668966	0.331034	2.02083	0.70351
5	D4	ST2	N2	8	23	CP	90	61	151	0.596026	0.403974	1.47541	0.388936
5	D4	ST2	N2	8	23	Eye	82	60	142	0.577465	0.422535	1.36667	0.312375
5	D4	ST2	N2	8	23	Sort	188	160	348	0.54023	0.45977	1.175	0.161268
6	D10	ST2	N2	8	24	CP	155	93	248	0.625	0.375	1.66667	0.510826
6	D10	ST2	N2	8	24	Eye	122	79	201	0.606965	0.393035	1.5443	0.434573
6	D10	ST2	N2	8	24	Sort	342	218	560	0.610714	0.389286	1.56881	0.450316
1	A4	ST2	N2	10	1	CP	101	62	163	0.619632	0.380368	1.62903	0.487986
1	A4	ST2	N2	10	1	Eye
1	A4	ST2	N2	10	1	Sort	320	210	530	0.603774	0.396226	1.52381	0.421213
2	A10	ST2	N2	10	2	CP	1	0	1	1	0
2	A10	ST2	N2	10	2	Eye
2	A10	ST2	N2	10	2	Sort	2	1	3	0.666667	0.333333	2	0.693147
1	B4	ST2	N2	10	3	CP	190	33	223	0.852018	0.147982	5.75758	1.75052
1	B4	ST2	N2	10	3	Eye
1	B4	ST2	N2	10	3	Sort	737	113	850	0.867059	0.132941	6.52212	1.8752
2	B10	ST2	N2	10	4	CP	89	104	193	0.46114	0.53886	0.855769	-0.155755
2	B10	ST2	N2	10	4	Eye
2	B10	ST2	N2	10	4	Sort	326	366	692	0.471098	0.528902	0.89071	-0.115736
1	C4	ST2	N2	10	5	CP	90	73	163	0.552147	0.447853	1.23288	0.20935
1	C4	ST2	N2	10	5	Eye
1	C4	ST2	N2	10	5	Sort	409	287	696	0.587644	0.412356	1.42509	0.354233
2	C10	ST2	N2	10	6	CP	116	56	172	0.674419	0.325581	2.07143	0.728239
2	C10	ST2	N2	10	6	Eye
2	C10	ST2	N2	10	6	Sort	440	344	784	0.561224	0.438776	1.27907	0.246133
1	D4	ST2	N2	10	7	CP	182	72	254	0.716535	0.283465	2.52778	0.927341
1	D4	ST2	N2	10	7	Eye
1	D4	ST2	N2	10	7	Sort	767	201	968	0.792355	0.207645	3.81592	1.33918
2	D10	ST2	N2	10	8	CP	119	82	201	0.59204	0.40796	1.45122	0.372404
2	D10	ST2	N2	10	8	Eye
2	D10	ST2	N2	10	8	Sort	471	299	770	0.611688	0.388312	1.57525	0.454415
3	E4	ST2	N2	10	9	CP	93	35	128	0.726562	0.273438	2.65714	0.977251
3	E4	ST2	N2	10	9	Eye
3	E4	ST2	N2	10	9	Sort	464	159	623	0.744783	0.255217	2.91824	1.07098
4	E10	ST2	N2	10	10	CP	98	55	153	0.640523	0.359477	1.78182	0.577634
4	E10	ST2	N2	10	10	Eye
4	E10	ST2	N2	10	10	Sort	398	271	669	0.594918	0.405082	1.46863	0.384333
3	F4	ST2	N2	10	11	CP	66	69	135	0.488889	0.511111	0.956522	-0.0444518
3	F4	ST2	N2	10	11	Eye
3	F4	ST2	N2	10	11	Sort	360	291	651	0.552995	0.447005	1.23711	0.212781
4	F10	ST2	N2	10	12	CP	9	220	229	0.0393013	0.960699	0.0409091	-3.1964
4	F10	ST2	N2	10	12	Eye
4	F10	ST2	N2	10	12	Sort	13	854	867	0.0149942	0.985006	0.0152225	-4.18498
3	G4	ST2	N2	10	13	CP	80	65	145	0.551724	0.448276	1.23077	0.207639
3	G4	ST2	N2	10	13	Eye
3	G4	ST2	N2	10	13	Sort	348	248	596	0.583893	0.416107	1.40323	0.338774
4	G10	ST2	N2	10	14	CP	96	32	128	0.75	0.25	3	1.09861
4	G10	ST2	N2	10	14	Eye
4	G10	ST2	N2	10	14	Sort	355	141	496	0.715726	0.284274	2.51773	0.923358
3	H4	ST2	N2	10	15	CP	65	37	102	0.637255	0.362745	1.75676	0.563469
3	H4	ST2	N2	10	15	Eye
3	H4	ST2	N2	10	15	Sort	285	115	400	0.7125	0.2875	2.47826	0.907557
4	H10	ST2	N2	10	16	CP	89	60	149	0.597315	0.402685	1.48333	0.394292
4	H10	ST2	N2	10	16	Eye
4	H10	ST2	N2	10	16	Sort	413	258	671	0.615499	0.384501	1.60078	0.470488
5	A4	ST2	N2	10	17	CP	83	45	128	0.648438	0.351562	1.84444	0.612178
5	A4	ST2	N2	10	17	Eye
5	A4	ST2	N2	10	17	Sort	331	206	537	0.616387	0.383613	1.6068	0.474242
6	A10	ST2	N2	10	18	CP	202	0	202	1	0
6	A10	ST2	N2	10	18	Eye
6	A10	ST2	N2	10	18	Sort	832	9	841	0.989298	0.0107015	92.4444	4.52661
5	B4	ST2	N2	10	19	CP	81	65	146	0.554795	0.445205	1.24615	0.220062
5	B4	ST2	N2	10	19	Eye
5	B4	ST2	N2	10	19	Sort	397	296	693	0.572872	0.427128	1.34122	0.293577
6	B10	ST2	N2	10	20	CP	80	59	139	0.57554	0.42446	1.35593	0.304489
6	B10	ST2	N2	10	20	Eye
6	B10	ST2	N2	10	20	Sort	322	195	517	0.622824	0.377176	1.65128	0.501552
5	C4	ST2	N2	10	21	CP	83	73	156	0.532051	0.467949	1.13699	0.128381
5	C4	ST2	N2	10	21	Eye
5	C4	ST2	N2	10	21	Sort	259	214	473	0.547569	0.452431	1.21028	0.190852
6	C10	ST2	N2	10	22	CP	73	28	101	0.722772	0.277228	2.60714	0.958255
6	C10	ST2	N2	10	22	Eye
6	C10	ST2	N2	10	22	Sort	330	134	464	0.711207	0.288793	2.46269	0.901253
5	D4	ST2	N2	10	23	CP	9	0	9	1	0
5	D4	ST2	N2	10	23	Eye
5	D4	ST2	N2	10	23	Sort	5	5	10	0.5	0.5	1	0
6	D10	ST2	N2	10	24	CP	92	44	136	0.676471	0.323529	2.09091	0.737599
6	D10	ST2	N2	10	24	Eye
6	D10	ST2	N2	10	24	Sort	395	205	600	0.658333	0.341667	1.92683	0.655876
1	A4	ST2	N2	11	1	CP	77	68	145	0.531034	0.468966	1.13235	0.124298
1	A4	ST2	N2	11	1	Eye	146	69	215	0.67907	0.32093	2.11594	0.7495
1	A4	ST2	N2	11	1	Sort	459	412	871	0.52698	0.47302	1.11408	0.108027
2	A10	ST2	N2	11	2	CP	9	159	168	0.0535714	0.946429	0.0566038	-2.87168
2	A10	ST2	N2	11	2	Eye	10	197	207	0.0483092	0.951691	0.0507614	-2.98062
2	A10	ST2	N2	11	2	Sort	24	1336	1360	0.0176471	0.982353	0.0179641	-4.01938
1	B4	ST2	N2	11	3	CP	126	27	153	0.823529	0.176471	4.66667	1.54045
1	B4	ST2	N2	11	3	Eye	211	38	249	0.84739	0.15261	5.55263	1.71427
1	B4	ST2	N2	11	3	Sort	847	188	1035	0.818357	0.181643	4.50532	1.50526
2	B10	ST2	N2	11	4	CP	70	60	130	0.538462	0.461538	1.16667	0.154151
2	B10	ST2	N2	11	4	Eye	126	78	204	0.617647	0.382353	1.61538	0.479573
2	B10	ST2	N2	11	4	Sort	551	325	876	0.628995	0.371005	1.69538	0.52791
1	C4	ST2	N2	11	5	CP	76	54	130	0.584615	0.415385	1.40741	0.341749
1	C4	ST2	N2	11	5	Eye	179	66	245	0.730612	0.269388	2.71212	0.997731
1	C4	ST2	N2	11	5	Sort	519	391	910	0.57033	0.42967	1.32737	0.283196
2	C10	ST2	N2	11	6	CP	97	20	117	0.82906	0.17094	4.85	1.57898
2	C10	ST2	N2	11	6	Eye	198	33	231	0.857143	0.142857	6	1.79176
2	C10	ST2	N2	11	6	Sort	665	158	823	0.808019	0.191981	4.20886	1.43719
1	D4	ST2	N2	11	7	CP	118	39	157	0.751592	0.248408	3.02564	1.10712
1	D4	ST2	N2	11	7	Eye	174	39	213	0.816901	0.183099	4.46154	1.49549
1	D4	ST2	N2	11	7	Sort	698	207	905	0.771271	0.228729	3.37198	1.2155
2	D10	ST2	N2	11	8	CP	57	20	77	0.74026	0.25974	2.85	1.04732
2	D10	ST2	N2	11	8	Eye	144	49	193	0.746114	0.253886	2.93878	1.07799
2	D10	ST2	N2	11	8	Sort	464	176	640	0.725	0.275	2.63636	0.969401
3	A4	ST2	N2	11	9	CP	86	49	135	0.637037	0.362963	1.7551	0.562527
3	A4	ST2	N2	11	9	Eye	101	103	204	0.495098	0.504902	0.980583	-0.0196085
3	A4	ST2	N2	11	9	Sort	547	424	971	0.563337	0.436663	1.29009	0.254715
4	A10	ST2	N2	11	10	CP	10	0	10	1	0
4	A10	ST2	N2	11	10	Eye
4	A10	ST2	N2	11	10	Sort	2	3	5	0.4	0.6	0.666667	-0.405465
3	B4	ST2	N2	11	11	CP	86	93	179	0.480447	0.519553	0.924731	-0.0782522
3	B4	ST2	N2	11	11	Eye	81	137	218	0.37156	0.62844	0.591241	-0.525532
3	B4	ST2	N2	11	11	Sort	720	1008	1728	0.416667	0.583333	0.714286	-0.336472
4	B10	ST2	N2	11	12	CP	33	73	106	0.311321	0.688679	0.452055	-0.793952
4	B10	ST2	N2	11	12	Eye	22	198	220	0.1	0.9	0.111111	-2.19722
4	B10	ST2	N2	11	12	Sort	43	2305	2348	0.0183135	0.981687	0.0186551	-3.98164
3	C4	ST2	N2	11	13	CP	96	13	109	0.880734	0.119266	7.38462	1.9994
3	C4	ST2	N2	11	13	Eye	129	87	216	0.597222	0.402778	1.48276	0.393904
3	C4	ST2	N2	11	13	Sort	1171	849	2020	0.579703	0.420297	1.37927	0.321554
4	C10	ST2	N2	11	14	CP	81	45	126	0.642857	0.357143	1.8	0.587787
4	C10	ST2	N2	11	14	Eye	143	64	207	0.690821	0.309179	2.23438	0.803962
4	C10	ST2	N2	11	14	Sort	579	322	901	0.642619	0.357381	1.79814	0.586751
3	D4	ST2	N2	11	15	CP	18	113	131	0.137405	0.862595	0.159292	-1.83702
3	D4	ST2	N2	11	15	Eye	8	232	240	0.0333333	0.966667	0.0344828	-3.3673
3	D4	ST2	N2	11	15	Sort	37	2143	2180	0.0169725	0.983028	0.0172655	-4.05904
4	D10	ST2	N2	11	16	CP	60	29	89	0.674157	0.325843	2.06897	0.727049
4	D10	ST2	N2	11	16	Eye	139	77	216	0.643519	0.356481	1.80519	0.590669
4	D10	ST2	N2	11	16	Sort	494	244	738	0.669377	0.330623	2.02459	0.705367
5	A4	ST2	N2	11	17	CP	114	1	115	0.991304	0.00869565	114	4.7362
5	A4	ST2	N2	11	17	Eye	200	1	201	0.995025	0.00497512	200	5.29832
5	A4	ST2	N2	11	17	Sort	1118	0	1118	1	0
6	A10	ST2	N2	11	18	CP	4	195	199	0.0201005	0.979899	0.0205128	-3.88671
6	A10	ST2	N2	11	18	Eye	14	198	212	0.0660377	0.933962	0.0707071	-2.64921
6	A10	ST2	N2	11	18	Sort	12	2052	2064	0.00581395	0.994186	0.00584795	-5.14166
5	B4	ST2	N2	11	19	CP	87	64	151	0.576159	0.423841	1.35937	0.307025
5	B4	ST2	N2	11	19	Eye	119	99	218	0.545872	0.454128	1.20202	0.184004
5	B4	ST2	N2	11	19	Sort	789	600	1389	0.568035	0.431965	1.315	0.273837
6	B10	ST2	N2	11	20	CP	21	154	175	0.12	0.88	0.136364	-1.99243
6	B10	ST2	N2	11	20	Eye	16	190	206	0.0776699	0.92233	0.0842105	-2.47444
6	B10	ST2	N2	11	20	Sort	70	1672	1742	0.0401837	0.959816	0.041866	-3.17328
5	C4	ST2	N2	11	21	CP	13	94	107	0.121495	0.878505	0.138298	-1.97835
5	C4	ST2	N2	11	21	Eye	2	230	232	0.00862069	0.991379	0.00869565	-4.74493
5	C4	ST2	N2	11	21	Sort	20	2506	2526	0.00791766	0.992082	0.00798085	-4.83071
6	C10	ST2	N2	11	22	CP	20	124	144	0.138889	0.861111	0.16129	-1.82455
6	C10	ST2	N2	11	22	Eye	108	103	211	0.511848	0.488152	1.04854	0.0474022
6	C10	ST2	N2	11	22	Sort	77	1432	1509	0.0510272	0.948973	0.0537709	-2.92302
5	D4	ST2	N2	11	23	CP	191	6	197	0.969543	0.0304569	31.8333	3.46051
5	D4	ST2	N2	11	23	Eye	200	8	208	0.961538	0.0384615	25	3.21888
5	D4	ST2	N2	11	23	Sort	1086	26	1112	0.976619	0.0233813	41.7692	3.73216
6	D10	ST2	N2	11	24	CP	10	137	147	0.0680272	0.931973	0.0729927	-2.6174
6	D10	ST2	N2	11	24	Eye	2	215	217	0.00921659	0.990783	0.00930233	-4.67749
6	D10	ST2	N2	11	24	Sort	16	1161	1177	0.0135939	0.986406	0.0137812	-4.28445
1	A4	ST2	N2	12	1	CP	184	39	223	0.825112	0.174888	4.71795	1.55137
1	A4	ST2	N2	12	1	Eye	208	49	257	0.809339	0.190661	4.2449	1.44572
1	A4	ST2	N2	12	1	Sort	331	87	418	0.791866	0.208134	3.8046	1.33621
2	A10	ST2	N2	12	2	CP	127	71	198	0.641414	0.358586	1.78873	0.581507
2	A10	ST2	N2	12	2	Eye	196	77	273	0.717949	0.282051	2.54545	0.934309
2	A10	ST2	N2	12	2	Sort	366	193	559	0.654741	0.345259	1.89637	0.639943
1	B4	ST2	N2	12	3	CP	145	55	200	0.725	0.275	2.63636	0.969401
1	B4	ST2	N2	12	3	Eye	166	55	221	0.751131	0.248869	3.01818	1.10465
1	B4	ST2	N2	12	3	Sort	282	87	369	0.764228	0.235772	3.24138	1.176
2	B10	ST2	N2	12	4	CP	84	37	121	0.694215	0.305785	2.27027	0.819899
2	B10	ST2	N2	12	4	Eye	163	76	239	0.682008	0.317992	2.14474	0.763017
2	B10	ST2	N2	12	4	Sort	282	96	378	0.746032	0.253968	2.9375	1.07756
1	C4	ST2	N2	12	5	CP	187	60	247	0.757085	0.242915	3.11667	1.13676
1	C4	ST2	N2	12	5	Eye	171	48	219	0.780822	0.219178	3.5625	1.27046
1	C4	ST2	N2	12	5	Sort	407	149	556	0.732014	0.267986	2.73154	1.00487
2	C10	ST2	N2	12	6	CP	204	11	215	0.948837	0.0511628	18.5455	2.92022
2	C10	ST2	N2	12	6	Eye	205	6	211	0.971564	0.028436	34.1667	3.53125
2	C10	ST2	N2	12	6	Sort	476	48	524	0.908397	0.0916031	9.91667	2.29422
1	D4	ST2	N2	12	7	CP	142	71	213	0.666667	0.333333	2	0.693147
1	D4	ST2	N2	12	7	Eye	130	70	200	0.65	0.35	1.85714	0.619039
1	D4	ST2	N2	12	7	Sort	310	170	480	0.645833	0.354167	1.82353	0.600774
2	D10	ST2	N2	12	8	CP	176	63	239	0.736402	0.263598	2.79365	1.02735
2	D10	ST2	N2	12	8	Eye	172	56	228	0.754386	0.245614	3.07143	1.12214
2	D10	ST2	N2	12	8	Sort	389	128	517	0.752418	0.247582	3.03906	1.11155
3	A4	ST2	N2	12	9	CP	143	55	198	0.722222	0.277778	2.6	0.955511
3	A4	ST2	N2	12	9	Eye	196	61	257	0.762646	0.237354	3.21311	1.16724
3	A4	ST2	N2	12	9	Sort	454	161	615	0.738211	0.261789	2.81988	1.03669
4	A10	ST2	N2	12	10	CP	118	75	193	0.611399	0.388601	1.57333	0.453197
4	A10	ST2	N2	12	10	Eye	126	85	211	0.597156	0.402844	1.48235	0.393631
4	A10	ST2	N2	12	10	Sort	393	217	610	0.644262	0.355738	1.81106	0.593912
3	B4	ST2	N2	12	11	CP	136	61	197	0.690355	0.309645	2.22951	0.801781
3	B4	ST2	N2	12	11	Eye	155	54	209	0.741627	0.258373	2.87037	1.05444
3	B4	ST2	N2	12	11	Sort	540	202	742	0.727763	0.272237	2.67327	0.983301
4	B10	ST2	N2	12	12	CP	113	49	162	0.697531	0.302469	2.30612	0.835568
4	B10	ST2	N2	12	12	Eye	178	67	245	0.726531	0.273469	2.65672	0.977091
4	B10	ST2	N2	12	12	Sort	531	184	715	0.742657	0.257343	2.88587	1.05983
3	C4	ST2	N2	12	13	CP	127	10	137	0.927007	0.0729927	12.7	2.5416
3	C4	ST2	N2	12	13	Eye	204	14	218	0.93578	0.0642202	14.5714	2.67906
3	C4	ST2	N2	12	13	Sort	1031	74	1105	0.933032	0.0669683	13.9324	2.63422
4	C10	ST2	N2	12	14	CP	123	56	179	0.687151	0.312849	2.19643	0.786833
4	C10	ST2	N2	12	14	Eye	172	83	255	0.67451	0.32549	2.07229	0.728654
4	C10	ST2	N2	12	14	Sort	406	237	643	0.631415	0.368585	1.71308	0.538293
3	D4	ST2	N2	12	15	CP	70	61	131	0.534351	0.465649	1.14754	0.137621
3	D4	ST2	N2	12	15	Eye	119	112	231	0.515152	0.484848	1.0625	0.0606246
3	D4	ST2	N2	12	15	Sort	268	299	567	0.472663	0.527337	0.896321	-0.109457
4	D10	ST2	N2	12	16	CP	168	59	227	0.740088	0.259912	2.84746	1.04643
4	D10	ST2	N2	12	16	Eye	166	58	224	0.741071	0.258929	2.86207	1.05154
4	D10	ST2	N2	12	16	Sort	690	264	954	0.72327	0.27673	2.61364	0.960742
5	A4	ST2	N2	12	17	CP	106	59	165	0.642424	0.357576	1.79661	0.585902
5	A4	ST2	N2	12	17	Eye	154	79	233	0.660944	0.339056	1.94937	0.667505
5	A4	ST2	N2	12	17	Sort	485	300	785	0.617834	0.382166	1.61667	0.480366
6	A10	ST2	N2	12	18	CP	126	38	164	0.768293	0.231707	3.31579	1.1987
6	A10	ST2	N2	12	18	Eye	142	62	204	0.696078	0.303922	2.29032	0.828693
6	A10	ST2	N2	12	18	Sort	431	141	572	0.753497	0.246503	3.05674	1.11735
5	B4	ST2	N2	12	19	CP	152	59	211	0.720379	0.279621	2.57627	0.946343
5	B4	ST2	N2	12	19	Eye	140	76	216	0.648148	0.351852	1.84211	0.610909
5	B4	ST2	N2	12	19	Sort	476	215	691	0.688857	0.311143	2.21395	0.79478
6	B10	ST2	N2	12	20	CP	138	76	214	0.64486	0.35514	1.81579	0.59652
6	B10	ST2	N2	12	20	Eye	150	60	210	0.714286	0.285714	2.5	0.916291
6	B10	ST2	N2	12	20	Sort	553	238	791	0.699115	0.300885	2.32353	0.843087
5	C4	ST2	N2	12	21	CP	145	69	214	0.67757	0.32243	2.10145	0.742627
5	C4	ST2	N2	12	21	Eye	152	69	221	0.687783	0.312217	2.2029	0.789774
5	C4	ST2	N2	12	21	Sort	484	215	699	0.692418	0.307582	2.25116	0.811447
6	C10	ST2	N2	12	22	CP	187	30	217	0.861751	0.138249	6.23333	1.82991
6	C10	ST2	N2	12	22	Eye	190	31	221	0.859729	0.140271	6.12903	1.81304
6	C10	ST2	N2	12	22	Sort	631	129	760	0.830263	0.169737	4.89147	1.58749
5	D4	ST2	N2	12	23	CP	141	61	202	0.69802	0.30198	2.31148	0.837886
5	D4	ST2	N2	12	23	Eye	151	58	209	0.722488	0.277512	2.60345	0.956837
5	D4	ST2	N2	12	23	Sort	536	227	763	0.70249	0.29751	2.36123	0.859184
6	D10	ST2	N2	12	24	CP	133	73	206	0.645631	0.354369	1.82192	0.59989
6	D10	ST2	N2	12	24	Eye	150	79	229	0.655022	0.344978	1.89873	0.641187
6	D10	ST2	N2	12	24	Sort	454	281	735	0.617687	0.382313	1.61566	0.479743
1	A4	ST2	N2	13	1	CP	110	30	140	0.785714	0.214286	3.66667	1.29928
1	A4	ST2	N2	13	1	Eye	169	54	223	0.757848	0.242152	3.12963	1.14091
1	A4	ST2	N2	13	1	Sort	184	70	254	0.724409	0.275591	2.62857	0.966441
2	A10	ST2	N2	13	2	CP	153	71	224	0.683036	0.316964	2.15493	0.767758
2	A10	ST2	N2	13	2	Eye	161	61	222	0.725225	0.274775	2.63934	0.970531
2	A10	ST2	N2	13	2	Sort	431	210	641	0.672387	0.327613	2.05238	0.719001
1	B4	ST2	N2	13	3	CP	132	138	270	0.488889	0.511111	0.956522	-0.0444518
1	B4	ST2	N2	13	3	Eye	89	127	216	0.412037	0.587963	0.700787	-0.355551
1	B4	ST2	N2	13	3	Sort	413	388	801	0.515605	0.484395	1.06443	0.0624423
2	B10	ST2	N2	13	4	CP	180	91	271	0.664207	0.335793	1.97802	0.682097
2	B10	ST2	N2	13	4	Eye	145	72	217	0.668203	0.331797	2.01389	0.700068
2	B10	ST2	N2	13	4	Sort	664	318	982	0.676171	0.323829	2.08805	0.736231
1	C4	ST2	N2	13	5	CP	12	262	274	0.0437956	0.956204	0.0458015	-3.08344
1	C4	ST2	N2	13	5	Eye	0	229	229	0	1	0
1	C4	ST2	N2	13	5	Sort	2	1001	1003	0.00199402	0.998006	0.001998	-6.21561
2	C10	ST2	N2	13	6	CP	159	91	250	0.636	0.364	1.74725	0.558045
2	C10	ST2	N2	13	6	Eye	157	79	236	0.665254	0.334746	1.98734	0.686798
2	C10	ST2	N2	13	6	Sort	716	358	1074	0.666667	0.333333	2	0.693147
1	D4	ST2	N2	13	7	CP	149	61	210	0.709524	0.290476	2.44262	0.893072
1	D4	ST2	N2	13	7	Eye	165	60	225	0.733333	0.266667	2.75	1.0116
1	D4	ST2	N2	13	7	Sort	351	171	522	0.672414	0.327586	2.05263	0.719123
2	D10	ST2	N2	13	8	CP	124	106	230	0.53913	0.46087	1.16981	0.156842
2	D10	ST2	N2	13	8	Eye	137	106	243	0.563786	0.436214	1.29245	0.256542
2	D10	ST2	N2	13	8	Sort	534	405	939	0.56869	0.43131	1.31852	0.276509
4	A4	ST2	N2	13	9	CP	176	119	295	0.59661	0.40339	1.47899	0.391361
4	A4	ST2	N2	13	9	Eye	146	77	223	0.654709	0.345291	1.8961	0.639801
4	A4	ST2	N2	13	9	Sort	299	219	518	0.57722	0.42278	1.3653	0.311372
3	A10	ST2	N2	13	10	CP	162	1	163	0.993865	0.00613497	162	5.0876
3	A10	ST2	N2	13	10	Eye	252	0	252	1	0
3	A10	ST2	N2	13	10	Sort	249	2	251	0.992032	0.00796813	124.5	4.82431
4	B4	ST2	N2	13	11	CP	15	15	30	0.5	0.5	1	0
4	B4	ST2	N2	13	11	Eye	30	30	60	0.5	0.5	1	0
4	B4	ST2	N2	13	11	Sort	28	17	45	0.622222	0.377778	1.64706	0.498991
3	B10	ST2	N2	13	12	CP	147	82	229	0.641921	0.358079	1.79268	0.583713
3	B10	ST2	N2	13	12	Eye	155	85	240	0.645833	0.354167	1.82353	0.600774
3	B10	ST2	N2	13	12	Sort	247	140	387	0.638243	0.361757	1.76429	0.567746
4	C4	ST2	N2	13	13	CP	136	122	258	0.527132	0.472868	1.11475	0.108634
4	C4	ST2	N2	13	13	Eye	114	94	208	0.548077	0.451923	1.21277	0.192904
4	C4	ST2	N2	13	13	Sort	310	257	567	0.546737	0.453263	1.20623	0.187496
3	C10	ST2	N2	13	14	CP	126	112	238	0.529412	0.470588	1.125	0.117783
3	C10	ST2	N2	13	14	Eye	141	81	222	0.635135	0.364865	1.74074	0.554311
3	C10	ST2	N2	13	14	Sort	361	224	585	0.617094	0.382906	1.61161	0.477232
4	D4	ST2	N2	13	15	CP	119	28	147	0.809524	0.190476	4.25	1.44692
4	D4	ST2	N2	13	15	Eye	192	22	214	0.897196	0.102804	8.72727	2.16645
4	D4	ST2	N2	13	15	Sort	473	61	534	0.885768	0.114232	7.7541	2.04822
3	D10	ST2	N2	13	16	CP	143	102	245	0.583673	0.416327	1.40196	0.337872
3	D10	ST2	N2	13	16	Eye	145	83	228	0.635965	0.364035	1.74699	0.557893
3	D10	ST2	N2	13	16	Sort	293	178	471	0.622081	0.377919	1.64607	0.498389
5	A4	ST2	N2	13	17	CP	51	69	120	0.425	0.575	0.73913	-0.302281
5	A4	ST2	N2	13	17	Eye	109	106	215	0.506977	0.493023	1.0283	0.0279088
5	A4	ST2	N2	13	17	Sort	237	170	407	0.58231	0.41769	1.39412	0.332262
6	A10	ST2	N2	13	18	CP	83	39	122	0.680328	0.319672	2.12821	0.755279
6	A10	ST2	N2	13	18	Eye	148	54	202	0.732673	0.267327	2.74074	1.00823
6	A10	ST2	N2	13	18	Sort	304	151	455	0.668132	0.331868	2.01325	0.699748
5	B4	ST2	N2	13	19	CP	137	9	146	0.938356	0.0616438	15.2222	2.72276
5	B4	ST2	N2	13	19	Eye	102	100	202	0.50495	0.49505	1.02	0.0198026
5	B4	ST2	N2	13	19	Sort	540	22	562	0.960854	0.0391459	24.5455	3.20053
6	B10	ST2	N2	13	20	CP	205	29	234	0.876068	0.123932	7.06897	1.95571
6	B10	ST2	N2	13	20	Eye	142	78	220	0.645455	0.354545	1.82051	0.599118
6	B10	ST2	N2	13	20	Sort	976	84	1060	0.920755	0.0792453	11.619	2.45265
5	C4	ST2	N2	13	21	CP	76	70	146	0.520548	0.479452	1.08571	0.0822381
5	C4	ST2	N2	13	21	Eye	0	201	201	0	1	0
5	C4	ST2	N2	13	21	Sort	358	272	630	0.568254	0.431746	1.31618	0.274731
6	C10	ST2	N2	13	22	CP	101	49	150	0.673333	0.326667	2.06122	0.7233
6	C10	ST2	N2	13	22	Eye	134	72	206	0.650485	0.349515	1.86111	0.621174
6	C10	ST2	N2	13	22	Sort	307	211	518	0.592664	0.407336	1.45498	0.37499
5	D4	ST2	N2	13	23	CP	112	47	159	0.704403	0.295597	2.38298	0.868351
5	D4	ST2	N2	13	23	Eye	148	73	221	0.669683	0.330317	2.0274	0.706753
5	D4	ST2	N2	13	23	Sort	337	165	502	0.671315	0.328685	2.04242	0.714137
6	D10	ST2	N2	13	24	CP	59	40	99	0.59596	0.40404	1.475	0.388658
6	D10	ST2	N2	13	24	Eye	131	80	211	0.620853	0.379147	1.6375	0.493171
6	D10	ST2	N2	13	24	Sort	210	141	351	0.598291	0.401709	1.48936	0.398348
1	A6	ST2	PB306	8	1	CP	179	61	240	0.745833	0.254167	2.93443	1.07651
1	A6	ST2	PB306	8	1	Eye	160	80	240	0.666667	0.333333	2	0.693147
1	A6	ST2	PB306	8	1	Sort	319	156	475	0.671579	0.328421	2.04487	0.715335
2	A12	ST2	PB306	8	2	CP	109	39	148	0.736486	0.263514	2.79487	1.02779
2	A12	ST2	PB306	8	2	Eye	140	69	209	0.669856	0.330144	2.02899	0.707536
2	A12	ST2	PB306	8	2	Sort	822	475	1297	0.63377	0.36623	1.73053	0.548426
1	B6	ST2	PB306	8	3	CP	163	91	254	0.641732	0.358268	1.79121	0.582891
1	B6	ST2	PB306	8	3	Eye	128	82	210	0.609524	0.390476	1.56098	0.445311
1	B6	ST2	PB306	8	3	Sort	351	227	578	0.607266	0.392734	1.54626	0.435836
2	B12	ST2	PB306	8	4	CP	56	308	364	0.153846	0.846154	0.181818	-1.70475
2	B12	ST2	PB306	8	4	Eye	28	186	214	0.130841	0.869159	0.150538	-1.89354
2	B12	ST2	PB306	8	4	Sort	94	687	781	0.120359	0.879641	0.136827	-1.98904
1	C6	ST2	PB306	8	5	CP	213	45	258	0.825581	0.174419	4.73333	1.55463
1	C6	ST2	PB306	8	5	Eye	180	39	219	0.821918	0.178082	4.61538	1.5294
1	C6	ST2	PB306	8	5	Sort	497	89	586	0.848123	0.151877	5.58427	1.71995
2	C12	ST2	PB306	8	6	CP	55	28	83	0.662651	0.337349	1.96429	0.675129
2	C12	ST2	PB306	8	6	Eye	31	28	59	0.525424	0.474576	1.10714	0.101783
2	C12	ST2	PB306	8	6	Sort	58	64	122	0.47541	0.52459	0.90625	-0.0984401
1	D6	ST2	PB306	8	7	CP	156	106	262	0.59542	0.40458	1.4717	0.386417
1	D6	ST2	PB306	8	7	Eye	124	86	210	0.590476	0.409524	1.44186	0.365934
1	D6	ST2	PB306	8	7	Sort	298	238	536	0.55597	0.44403	1.2521	0.224823
2	D12	ST2	PB306	8	8	CP	66	159	225	0.293333	0.706667	0.415094	-0.879249
2	D12	ST2	PB306	8	8	Eye	55	166	221	0.248869	0.751131	0.331325	-1.10465
2	D12	ST2	PB306	8	8	Sort	83	343	426	0.194836	0.805164	0.241983	-1.41889
3	A6	ST2	PB306	8	9	CP	160	29	189	0.846561	0.153439	5.51724	1.70788
3	A6	ST2	PB306	8	9	Eye	203	37	240	0.845833	0.154167	5.48649	1.70229
3	A6	ST2	PB306	8	9	Sort	1223	374	1597	0.765811	0.234189	3.27005	1.18481
4	A12	ST2	PB306	8	10	CP	275	114	389	0.706941	0.293059	2.41228	0.880573
4	A12	ST2	PB306	8	10	Eye	142	65	207	0.68599	0.31401	2.18462	0.78144
4	A12	ST2	PB306	8	10	Sort	1618	577	2195	0.73713	0.26287	2.80416	1.0311
3	B6	ST2	PB306	8	11	CP	168	103	271	0.619926	0.380074	1.63107	0.489235
3	B6	ST2	PB306	8	11	Eye	127	97	224	0.566964	0.433036	1.30928	0.269476
3	B6	ST2	PB306	8	11	Sort	820	593	1413	0.580326	0.419674	1.3828	0.32411
4	B12	ST2	PB306	8	12	CP	210	49	259	0.810811	0.189189	4.28571	1.45529
4	B12	ST2	PB306	8	12	Eye	176	33	209	0.842105	0.157895	5.33333	1.67398
4	B12	ST2	PB306	8	12	Sort	1323	335	1658	0.797949	0.202051	3.94925	1.37353
3	C6	ST2	PB306	8	13	CP	129	56	185	0.697297	0.302703	2.30357	0.834461
3	C6	ST2	PB306	8	13	Eye	129	99	228	0.565789	0.434211	1.30303	0.264693
3	C6	ST2	PB306	8	13	Sort	951	810	1761	0.540034	0.459966	1.17407	0.16048
4	C12	ST2	PB306	8	14	CP	244	94	338	0.721893	0.278107	2.59574	0.953873
4	C12	ST2	PB306	8	14	Eye	164	70	234	0.700855	0.299145	2.34286	0.851371
4	C12	ST2	PB306	8	14	Sort	1097	422	1519	0.722186	0.277814	2.59953	0.955329
3	D6	ST2	PB306	8	15	CP	137	55	192	0.713542	0.286458	2.49091	0.912648
3	D6	ST2	PB306	8	15	Eye	121	102	223	0.542601	0.457399	1.18627	0.170818
3	D6	ST2	PB306	8	15	Sort	1379	977	2356	0.585314	0.414686	1.41146	0.344627
4	D12	ST2	PB306	8	16	CP	110	65	175	0.628571	0.371429	1.69231	0.526093
4	D12	ST2	PB306	8	16	Eye	164	110	274	0.59854	0.40146	1.49091	0.399386
4	D12	ST2	PB306	8	16	Sort	967	560	1527	0.633268	0.366732	1.72679	0.546262
5	A6	ST2	PB306	8	17	CP	201	101	302	0.665563	0.334437	1.9901	0.688184
5	A6	ST2	PB306	8	17	Eye	134	67	201	0.666667	0.333333	2	0.693147
5	A6	ST2	PB306	8	17	Sort	614	315	929	0.660926	0.339074	1.94921	0.667422
6	A12	ST2	PB306	8	18	CP	149	75	224	0.665179	0.334821	1.98667	0.686458
6	A12	ST2	PB306	8	18	Eye	145	73	218	0.665138	0.334862	1.9863	0.686274
6	A12	ST2	PB306	8	18	Sort	331	162	493	0.6714	0.3286	2.04321	0.714522
5	B6	ST2	PB306	8	19	CP	208	78	286	0.727273	0.272727	2.66667	0.980829
5	B6	ST2	PB306	8	19	Eye	159	59	218	0.729358	0.270642	2.69492	0.991367
5	B6	ST2	PB306	8	19	Sort	444	179	623	0.712681	0.287319	2.48045	0.908439
6	B12	ST2	PB306	8	20	CP	148	87	235	0.629787	0.370213	1.70115	0.531304
6	B12	ST2	PB306	8	20	Eye	139	71	210	0.661905	0.338095	1.95775	0.671794
6	B12	ST2	PB306	8	20	Sort	434	246	680	0.638235	0.361765	1.76423	0.567713
5	C6	ST2	PB306	8	21	CP	184	111	295	0.623729	0.376271	1.65766	0.505406
5	C6	ST2	PB306	8	21	Eye	129	82	211	0.611374	0.388626	1.57317	0.453093
5	C6	ST2	PB306	8	21	Sort	362	244	606	0.59736	0.40264	1.48361	0.394476
6	C12	ST2	PB306	8	22	CP	177	74	251	0.705179	0.294821	2.39189	0.872085
6	C12	ST2	PB306	8	22	Eye	153	71	224	0.683036	0.316964	2.15493	0.767758
6	C12	ST2	PB306	8	22	Sort	388	227	615	0.630894	0.369106	1.70925	0.536055
5	D6	ST2	PB306	8	23	CP	127	35	162	0.783951	0.216049	3.62857	1.28884
5	D6	ST2	PB306	8	23	Eye	122	41	163	0.748466	0.251534	2.97561	1.09045
5	D6	ST2	PB306	8	23	Sort	267	135	402	0.664179	0.335821	1.97778	0.681974
6	D12	ST2	PB306	8	24	CP	122	101	223	0.547085	0.452915	1.20792	0.188901
6	D12	ST2	PB306	8	24	Eye	121	112	233	0.519313	0.480687	1.08036	0.0772917
6	D12	ST2	PB306	8	24	Sort	316	296	612	0.51634	0.48366	1.06757	0.0653828
1	A6	ST2	PB306	10	1	CP	112	91	203	0.551724	0.448276	1.23077	0.207639
1	A6	ST2	PB306	10	1	Eye
1	A6	ST2	PB306	10	1	Sort	514	324	838	0.613365	0.386635	1.58642	0.46148
2	A12	ST2	PB306	10	2	CP	86	26	112	0.767857	0.232143	3.30769	1.19625
2	A12	ST2	PB306	10	2	Eye
2	A12	ST2	PB306	10	2	Sort	376	142	518	0.725869	0.274131	2.64789	0.973762
1	B6	ST2	PB306	10	3	CP	68	23	91	0.747253	0.252747	2.95652	1.08401
1	B6	ST2	PB306	10	3	Eye
1	B6	ST2	PB306	10	3	Sort	242	89	331	0.731118	0.268882	2.7191	1.0003
2	B12	ST2	PB306	10	4	CP	89	88	177	0.502825	0.497175	1.01136	0.0112996
2	B12	ST2	PB306	10	4	Eye
2	B12	ST2	PB306	10	4	Sort	396	307	703	0.5633	0.4367	1.2899	0.254566
1	C6	ST2	PB306	10	5	CP	61	43	104	0.586538	0.413462	1.4186	0.349674
1	C6	ST2	PB306	10	5	Eye
1	C6	ST2	PB306	10	5	Sort	276	157	433	0.637413	0.362587	1.75796	0.564155
2	C12	ST2	PB306	10	6	CP	114	74	188	0.606383	0.393617	1.54054	0.432133
2	C12	ST2	PB306	10	6	Eye
2	C12	ST2	PB306	10	6	Sort	626	244	870	0.71954	0.28046	2.56557	0.942182
1	D6	ST2	PB306	10	7	CP	106	87	193	0.549223	0.450777	1.21839	0.197531
1	D6	ST2	PB306	10	7	Eye
1	D6	ST2	PB306	10	7	Sort	374	346	720	0.519444	0.480556	1.08092	0.077817
2	D12	ST2	PB306	10	8	CP	104	25	129	0.806202	0.193798	4.16	1.42552
2	D12	ST2	PB306	10	8	Eye
2	D12	ST2	PB306	10	8	Sort	471	85	556	0.847122	0.152878	5.54118	1.71221
3	E6	ST2	PB306	10	9	CP	115	60	175	0.657143	0.342857	1.91667	0.650588
3	E6	ST2	PB306	10	9	Eye
3	E6	ST2	PB306	10	9	Sort	384	199	583	0.658662	0.341338	1.92965	0.657338
4	E12	ST2	PB306	10	10	CP	127	88	215	0.590698	0.409302	1.44318	0.36685
4	E12	ST2	PB306	10	10	Eye
4	E12	ST2	PB306	10	10	Sort	586	380	966	0.606625	0.393375	1.54211	0.433149
3	F6	ST2	PB306	10	11	CP	107	41	148	0.722973	0.277027	2.60976	0.959257
3	F6	ST2	PB306	10	11	Eye
3	F6	ST2	PB306	10	11	Sort	379	165	544	0.696691	0.303309	2.29697	0.831591
4	F12	ST2	PB306	10	12	CP	131	25	156	0.839744	0.160256	5.24	1.65632
4	F12	ST2	PB306	10	12	Eye
4	F12	ST2	PB306	10	12	Sort	538	74	612	0.879085	0.120915	7.27027	1.98379
3	G6	ST2	PB306	10	13	CP	59	30	89	0.662921	0.337079	1.96667	0.67634
3	G6	ST2	PB306	10	13	Eye
3	G6	ST2	PB306	10	13	Sort	215	108	323	0.665635	0.334365	1.99074	0.688507
4	G12	ST2	PB306	10	14	CP	56	38	94	0.595745	0.404255	1.47368	0.387766
4	G12	ST2	PB306	10	14	Eye
4	G12	ST2	PB306	10	14	Sort	130	88	218	0.59633	0.40367	1.47727	0.390198
3	H6	ST2	PB306	10	15	CP	100	28	128	0.78125	0.21875	3.57143	1.27297
3	H6	ST2	PB306	10	15	Eye
3	H6	ST2	PB306	10	15	Sort	352	145	497	0.708249	0.291751	2.42759	0.886897
4	H12	ST2	PB306	10	16	CP	29	22	51	0.568627	0.431373	1.31818	0.276253
4	H12	ST2	PB306	10	16	Eye
4	H12	ST2	PB306	10	16	Sort	113	113	226	0.5	0.5	1	0
5	A6	ST2	PB306	10	17	CP	36	18	54	0.666667	0.333333	2	0.693147
5	A6	ST2	PB306	10	17	Eye
5	A6	ST2	PB306	10	17	Sort	165	116	281	0.587189	0.412811	1.42241	0.352355
6	A12	ST2	PB306	10	18	CP	58	52	110	0.527273	0.472727	1.11538	0.109199
6	A12	ST2	PB306	10	18	Eye
6	A12	ST2	PB306	10	18	Sort	271	280	551	0.491833	0.508167	0.967857	-0.0326708
5	B6	ST2	PB306	10	19	CP	24	143	167	0.143713	0.856287	0.167832	-1.78479
5	B6	ST2	PB306	10	19	Eye
5	B6	ST2	PB306	10	19	Sort	110	563	673	0.163447	0.836553	0.195382	-1.6328
6	B12	ST2	PB306	10	20	CP	63	68	131	0.480916	0.519084	0.926471	-0.076373
6	B12	ST2	PB306	10	20	Eye
6	B12	ST2	PB306	10	20	Sort	266	217	483	0.550725	0.449275	1.22581	0.203599
5	C6	ST2	PB306	10	21	CP	81	84	165	0.490909	0.509091	0.964286	-0.0363676
5	C6	ST2	PB306	10	21	Eye
5	C6	ST2	PB306	10	21	Sort	282	303	585	0.482051	0.517949	0.930693	-0.0718257
6	C12	ST2	PB306	10	22	CP	99	31	130	0.761538	0.238462	3.19355	1.16113
6	C12	ST2	PB306	10	22	Eye
6	C12	ST2	PB306	10	22	Sort	326	158	484	0.673554	0.326446	2.06329	0.724302
5	D6	ST2	PB306	10	23	CP	36	27	63	0.571429	0.428571	1.33333	0.287682
5	D6	ST2	PB306	10	23	Eye
5	D6	ST2	PB306	10	23	Sort	98	137	235	0.417021	0.582979	0.715328	-0.335013
6	D12	ST2	PB306	10	24	CP	57	24	81	0.703704	0.296296	2.375	0.864997
6	D12	ST2	PB306	10	24	Eye
6	D12	ST2	PB306	10	24	Sort	160	134	294	0.544218	0.455782	1.19403	0.177334
1	A6	ST2	PB306	11	1	CP	48	37	85	0.564706	0.435294	1.2973	0.260283
1	A6	ST2	PB306	11	1	Eye	122	96	218	0.559633	0.440367	1.27083	0.239673
1	A6	ST2	PB306	11	1	Sort	395	277	672	0.587798	0.412202	1.42599	0.354868
2	A12	ST2	PB306	11	2	CP	81	55	136	0.595588	0.404412	1.47273	0.387116
2	A12	ST2	PB306	11	2	Eye	118	92	210	0.561905	0.438095	1.28261	0.248896
2	A12	ST2	PB306	11	2	Sort	376	254	630	0.596825	0.403175	1.48031	0.392255
1	B6	ST2	PB306	11	3	CP	74	78	152	0.486842	0.513158	0.948718	-0.0526437
1	B6	ST2	PB306	11	3	Eye	108	97	205	0.526829	0.473171	1.1134	0.10742
1	B6	ST2	PB306	11	3	Sort	519	581	1100	0.471818	0.528182	0.893287	-0.112847
2	B12	ST2	PB306	11	4	CP	73	23	96	0.760417	0.239583	3.17391	1.15497
2	B12	ST2	PB306	11	4	Eye	73	129	202	0.361386	0.638614	0.565891	-0.569353
2	B12	ST2	PB306	11	4	Sort	727	1476	2203	0.330005	0.669995	0.492547	-0.708165
1	C6	ST2	PB306	11	5	CP	93	64	157	0.592357	0.407643	1.45312	0.373716
1	C6	ST2	PB306	11	5	Eye	134	71	205	0.653659	0.346341	1.88732	0.63516
1	C6	ST2	PB306	11	5	Sort	683	843	1526	0.447575	0.552425	0.810202	-0.210472
2	C12	ST2	PB306	11	6	CP	70	46	116	0.603448	0.396552	1.52174	0.419854
2	C12	ST2	PB306	11	6	Eye	133	98	231	0.575758	0.424242	1.35714	0.305382
2	C12	ST2	PB306	11	6	Sort	939	801	1740	0.539655	0.460345	1.17228	0.158955
1	D6	ST2	PB306	11	7	CP	37	35	72	0.513889	0.486111	1.05714	0.0555699
1	D6	ST2	PB306	11	7	Eye	93	116	209	0.444976	0.555024	0.801724	-0.220991
1	D6	ST2	PB306	11	7	Sort	270	330	600	0.45	0.55	0.818182	-0.200671
2	D12	ST2	PB306	11	8	CP	136	78	214	0.635514	0.364486	1.74359	0.555946
2	D12	ST2	PB306	11	8	Eye	136	83	219	0.621005	0.378995	1.63855	0.493814
2	D12	ST2	PB306	11	8	Sort	1105	619	1724	0.640951	0.359049	1.78514	0.579495
3	A6	ST2	PB306	11	9	CP	106	36	142	0.746479	0.253521	2.94444	1.07992
3	A6	ST2	PB306	11	9	Eye	126	94	220	0.572727	0.427273	1.34043	0.292987
3	A6	ST2	PB306	11	9	Sort	1115	915	2030	0.549261	0.450739	1.21858	0.197686
4	A12	ST2	PB306	11	10	CP	139	58	197	0.705584	0.294416	2.39655	0.874031
4	A12	ST2	PB306	11	10	Eye	135	84	219	0.616438	0.383562	1.60714	0.474458
4	A12	ST2	PB306	11	10	Sort	1172	613	1785	0.656583	0.343417	1.91191	0.648102
3	B6	ST2	PB306	11	11	CP	70	3	73	0.958904	0.0410959	23.3333	3.14988
3	B6	ST2	PB306	11	11	Eye	142	97	239	0.594142	0.405858	1.46392	0.381116
3	B6	ST2	PB306	11	11	Sort	2085	1103	3188	0.654015	0.345985	1.8903	0.636735
4	B12	ST2	PB306	11	12	CP	103	54	157	0.656051	0.343949	1.90741	0.645745
4	B12	ST2	PB306	11	12	Eye	183	91	274	0.667883	0.332117	2.01099	0.698627
4	B12	ST2	PB306	11	12	Sort	908	493	1401	0.648108	0.351892	1.84178	0.610735
3	C6	ST2	PB306	11	13	CP	88	51	139	0.633094	0.366906	1.72549	0.545511
3	C6	ST2	PB306	11	13	Eye	127	92	219	0.579909	0.420091	1.38043	0.322399
3	C6	ST2	PB306	11	13	Sort	1060	794	1854	0.571737	0.428263	1.33501	0.288941
4	C12	ST2	PB306	11	14	CP	87	31	118	0.737288	0.262712	2.80645	1.03192
4	C12	ST2	PB306	11	14	Eye	125	106	231	0.541126	0.458874	1.17925	0.164875
4	C12	ST2	PB306	11	14	Sort	1148	1073	2221	0.516884	0.483116	1.0699	0.0675628
3	D6	ST2	PB306	11	15	CP	35	77	112	0.3125	0.6875	0.454545	-0.788457
3	D6	ST2	PB306	11	15	Eye	74	151	225	0.328889	0.671111	0.490066	-0.713215
3	D6	ST2	PB306	11	15	Sort	309	489	798	0.387218	0.612782	0.631902	-0.459021
4	D12	ST2	PB306	11	16	CP	59	45	104	0.567308	0.432692	1.31111	0.270875
4	D12	ST2	PB306	11	16	Eye	109	104	213	0.511737	0.488263	1.04808	0.046957
4	D12	ST2	PB306	11	16	Sort	441	392	833	0.529412	0.470588	1.125	0.117783
5	A6	ST2	PB306	11	17	CP	116	0	116	1	0
5	A6	ST2	PB306	11	17	Eye	204	1	205	0.995122	0.00487805	204	5.31812
5	A6	ST2	PB306	11	17	Sort	714	7	721	0.990291	0.00970874	102	4.62497
6	A12	ST2	PB306	11	18	CP	64	29	93	0.688172	0.311828	2.2069	0.791587
6	A12	ST2	PB306	11	18	Eye	147	66	213	0.690141	0.309859	2.22727	0.800778
6	A12	ST2	PB306	11	18	Sort	477	264	741	0.643725	0.356275	1.80682	0.591567
5	B6	ST2	PB306	11	19	CP	38	40	78	0.487179	0.512821	0.95	-0.0512933
5	B6	ST2	PB306	11	19	Eye	98	97	195	0.502564	0.497436	1.01031	0.0102565
5	B6	ST2	PB306	11	19	Sort	299	264	563	0.531083	0.468917	1.13258	0.124494
6	B12	ST2	PB306	11	20	CP	91	55	146	0.623288	0.376712	1.65455	0.503526
6	B12	ST2	PB306	11	20	Eye	146	71	217	0.672811	0.327189	2.05634	0.720927
6	B12	ST2	PB306	11	20	Sort	743	337	1080	0.687963	0.312037	2.20475	0.790613
5	C6	ST2	PB306	11	21	CP	94	7	101	0.930693	0.0693069	13.4286	2.59738
5	C6	ST2	PB306	11	21	Eye	200	10	210	0.952381	0.047619	20	2.99573
5	C6	ST2	PB306	11	21	Sort	964	50	1014	0.95069	0.0493097	19.28	2.95907
6	C12	ST2	PB306	11	22	CP	74	41	115	0.643478	0.356522	1.80488	0.590493
6	C12	ST2	PB306	11	22	Eye	129	85	214	0.602804	0.397196	1.51765	0.417161
6	C12	ST2	PB306	11	22	Sort	463	318	781	0.59283	0.40717	1.45597	0.375676
5	D6	ST2	PB306	11	23	CP	47	41	88	0.534091	0.465909	1.14634	0.136576
5	D6	ST2	PB306	11	23	Eye	109	128	237	0.459916	0.540084	0.851562	-0.160682
5	D6	ST2	PB306	11	23	Sort	225	261	486	0.462963	0.537037	0.862069	-0.14842
6	D12	ST2	PB306	11	24	CP	166	0	166	1	0
6	D12	ST2	PB306	11	24	Eye	218	0	218	1	0
6	D12	ST2	PB306	11	24	Sort	1218	21	1239	0.983051	0.0169492	58	4.06044
1	A6	ST2	PB306	12	1	CP	50	18	68	0.735294	0.264706	2.77778	1.02165
1	A6	ST2	PB306	12	1	Eye	134	35	169	0.792899	0.207101	3.82857	1.34249
1	A6	ST2	PB306	12	1	Sort	95	40	135	0.703704	0.296296	2.375	0.864997
2	A12	ST2	PB306	12	2	CP	150	73	223	0.672646	0.327354	2.05479	0.720176
2	A12	ST2	PB306	12	2	Eye	154	70	224	0.6875	0.3125	2.2	0.788457
2	A12	ST2	PB306	12	2	Sort	342	204	546	0.626374	0.373626	1.67647	0.516691
1	B6	ST2	PB306	12	3	CP	94	75	169	0.556213	0.443787	1.25333	0.225807
1	B6	ST2	PB306	12	3	Eye	119	91	210	0.566667	0.433333	1.30769	0.268264
1	B6	ST2	PB306	12	3	Sort	169	128	297	0.569024	0.430976	1.32031	0.277868
2	B12	ST2	PB306	12	4	CP	46	63	109	0.422018	0.577982	0.730159	-0.314493
2	B12	ST2	PB306	12	4	Eye	74	148	222	0.333333	0.666667	0.5	-0.693147
2	B12	ST2	PB306	12	4	Sort	198	363	561	0.352941	0.647059	0.545455	-0.606136
1	C6	ST2	PB306	12	5	CP	139	41	180	0.772222	0.227778	3.39024	1.2209
1	C6	ST2	PB306	12	5	Eye	155	47	202	0.767327	0.232673	3.29787	1.19328
1	C6	ST2	PB306	12	5	Sort	358	113	471	0.760085	0.239915	3.16814	1.15315
2	C12	ST2	PB306	12	6	CP	95	118	213	0.446009	0.553991	0.805085	-0.216808
2	C12	ST2	PB306	12	6	Eye	94	113	207	0.454106	0.545894	0.831858	-0.184093
2	C12	ST2	PB306	12	6	Sort	190	280	470	0.404255	0.595745	0.678571	-0.387766
1	D6	ST2	PB306	12	7	CP	160	65	225	0.711111	0.288889	2.46154	0.900787
1	D6	ST2	PB306	12	7	Eye	153	47	200	0.765	0.235	3.25532	1.18029
1	D6	ST2	PB306	12	7	Sort	325	170	495	0.656566	0.343434	1.91176	0.648027
2	D12	ST2	PB306	12	8	CP	6	107	113	0.0530973	0.946903	0.0560748	-2.88107
2	D12	ST2	PB306	12	8	Eye	0	220	220	0	1	0
2	D12	ST2	PB306	12	8	Sort	5	267	272	0.0183824	0.981618	0.0187266	-3.97781
3	A6	ST2	PB306	12	9	CP	58	55	113	0.513274	0.486726	1.05455	0.0531098
3	A6	ST2	PB306	12	9	Eye	114	94	208	0.548077	0.451923	1.21277	0.192904
3	A6	ST2	PB306	12	9	Sort	189	131	320	0.590625	0.409375	1.44275	0.36655
4	A12	ST2	PB306	12	10	CP	133	51	184	0.722826	0.277174	2.60784	0.958523
4	A12	ST2	PB306	12	10	Eye	143	68	211	0.677725	0.322275	2.10294	0.743337
4	A12	ST2	PB306	12	10	Sort	417	202	619	0.673667	0.326333	2.06436	0.724819
3	B6	ST2	PB306	12	11	CP	139	68	207	0.671498	0.328502	2.04412	0.714966
3	B6	ST2	PB306	12	11	Eye	115	98	213	0.539906	0.460094	1.17347	0.159965
3	B6	ST2	PB306	12	11	Sort	578	340	918	0.62963	0.37037	1.7	0.530628
4	B12	ST2	PB306	12	12	CP	159	61	220	0.722727	0.277273	2.60656	0.95803
4	B12	ST2	PB306	12	12	Eye	159	59	218	0.729358	0.270642	2.69492	0.991367
4	B12	ST2	PB306	12	12	Sort	636	189	825	0.770909	0.229091	3.36508	1.21345
3	C6	ST2	PB306	12	13	CP	94	125	219	0.429224	0.570776	0.752	-0.285019
3	C6	ST2	PB306	12	13	Eye	96	128	224	0.428571	0.571429	0.75	-0.287682
3	C6	ST2	PB306	12	13	Sort	369	421	790	0.467089	0.532911	0.876485	-0.131836
4	C12	ST2	PB306	12	14	CP	157	44	201	0.781095	0.218905	3.56818	1.27206
4	C12	ST2	PB306	12	14	Eye	196	55	251	0.780876	0.219124	3.56364	1.27078
4	C12	ST2	PB306	12	14	Sort	844	277	1121	0.752899	0.247101	3.04693	1.11413
3	D6	ST2	PB306	12	15	CP	116	94	210	0.552381	0.447619	1.23404	0.210295
3	D6	ST2	PB306	12	15	Eye	103	117	220	0.468182	0.531818	0.880342	-0.127445
3	D6	ST2	PB306	12	15	Sort	251	292	543	0.462247	0.537753	0.859589	-0.151301
4	D12	ST2	PB306	12	16	CP	0	137	137	0	1	0
4	D12	ST2	PB306	12	16	Eye	70	142	212	0.330189	0.669811	0.492958	-0.707332
4	D12	ST2	PB306	12	16	Sort	128	243	371	0.345013	0.654987	0.526749	-0.641031
5	A6	ST2	PB306	12	17	CP	34	23	57	0.596491	0.403509	1.47826	0.390866
5	A6	ST2	PB306	12	17	Eye	89	78	167	0.532934	0.467066	1.14103	0.131928
5	A6	ST2	PB306	12	17	Sort	126	105	231	0.545455	0.454545	1.2	0.182322
6	A12	ST2	PB306	12	18	CP	80	39	119	0.672269	0.327731	2.05128	0.718465
6	A12	ST2	PB306	12	18	Eye	148	64	212	0.698113	0.301887	2.3125	0.838329
6	A12	ST2	PB306	12	18	Sort	577	325	902	0.63969	0.36031	1.77538	0.574017
5	B6	ST2	PB306	12	19	CP	147	57	204	0.720588	0.279412	2.57895	0.947381
5	B6	ST2	PB306	12	19	Eye	180	66	246	0.731707	0.268293	2.72727	1.0033
5	B6	ST2	PB306	12	19	Sort	724	241	965	0.750259	0.249741	3.00415	1.09999
6	B12	ST2	PB306	12	20	CP	109	96	205	0.531707	0.468293	1.13542	0.127
6	B12	ST2	PB306	12	20	Eye	108	101	209	0.516746	0.483254	1.06931	0.0670107
6	B12	ST2	PB306	12	20	Sort	317	297	614	0.516287	0.483713	1.06734	0.0651696
5	C6	ST2	PB306	12	21	CP	105	38	143	0.734266	0.265734	2.76316	1.01637
5	C6	ST2	PB306	12	21	Eye	162	55	217	0.746544	0.253456	2.94545	1.08026
5	C6	ST2	PB306	12	21	Sort	377	175	552	0.682971	0.317029	2.15429	0.767459
6	C12	ST2	PB306	12	22	CP	63	162	225	0.28	0.72	0.388889	-0.944462
6	C12	ST2	PB306	12	22	Eye	31	173	204	0.151961	0.848039	0.179191	-1.7193
6	C12	ST2	PB306	12	22	Sort	171	751	922	0.185466	0.814534	0.227696	-1.47974
5	D6	ST2	PB306	12	23	CP	35	25	60	0.583333	0.416667	1.4	0.336472
5	D6	ST2	PB306	12	23	Eye	110	106	216	0.509259	0.490741	1.03774	0.0370413
5	D6	ST2	PB306	12	23	Sort	153	116	269	0.568773	0.431227	1.31897	0.276848
6	D12	ST2	PB306	12	24	CP	131	67	198	0.661616	0.338384	1.95522	0.670505
6	D12	ST2	PB306	12	24	Eye	130	82	212	0.613208	0.386792	1.58537	0.460815
6	D12	ST2	PB306	12	24	Sort	473	270	743	0.636608	0.363392	1.75185	0.560673
1	A6	ST2	PB306	13	1	CP	82	39	121	0.677686	0.322314	2.10256	0.743158
1	A6	ST2	PB306	13	1	Eye	136	64	200	0.68	0.32	2.125	0.753772
1	A6	ST2	PB306	13	1	Sort	245	71	316	0.775316	0.224684	3.4507	1.23858
2	A12	ST2	PB306	13	2	CP	75	96	171	0.438596	0.561404	0.78125	-0.24686
2	A12	ST2	PB306	13	2	Eye	84	125	209	0.401914	0.598086	0.672	-0.397497
2	A12	ST2	PB306	13	2	Sort	238	315	553	0.43038	0.56962	0.755556	-0.280302
1	B6	ST2	PB306	13	3	CP	128	83	211	0.606635	0.393365	1.54217	0.43319
1	B6	ST2	PB306	13	3	Eye	132	80	212	0.622642	0.377358	1.65	0.500775
1	B6	ST2	PB306	13	3	Sort	335	199	534	0.627341	0.372659	1.68342	0.520826
2	B12	ST2	PB306	13	4	CP	171	108	279	0.612903	0.387097	1.58333	0.459532
2	B12	ST2	PB306	13	4	Eye	130	70	200	0.65	0.35	1.85714	0.619039
2	B12	ST2	PB306	13	4	Sort	457	275	732	0.624317	0.375683	1.66182	0.507912
1	C6	ST2	PB306	13	5	CP	159	0	159	1	0
1	C6	ST2	PB306	13	5	Eye	238	0	238	1	0
1	C6	ST2	PB306	13	5	Sort	440	2	442	0.995475	0.00452489	220	5.39363
2	C12	ST2	PB306	13	6	CP	62	192	254	0.244094	0.755906	0.322917	-1.13036
2	C12	ST2	PB306	13	6	Eye	38	183	221	0.171946	0.828054	0.20765	-1.5719
2	C12	ST2	PB306	13	6	Sort	138	660	798	0.172932	0.827068	0.209091	-1.56499
1	D6	ST2	PB306	13	7	CP	162	3	165	0.981818	0.0181818	54	3.98898
1	D6	ST2	PB306	13	7	Eye	206	1	207	0.995169	0.00483092	206	5.32788
1	D6	ST2	PB306	13	7	Sort	882	24	906	0.97351	0.0264901	36.75	3.60414
2	D12	ST2	PB306	13	8	CP	21	177	198	0.106061	0.893939	0.118644	-2.13163
2	D12	ST2	PB306	13	8	Eye	18	184	202	0.0891089	0.910891	0.0978261	-2.32456
2	D12	ST2	PB306	13	8	Sort	96	1047	1143	0.0839895	0.91601	0.0916905	-2.38934
4	A6	ST2	PB306	13	9	CP	155	80	235	0.659574	0.340426	1.9375	0.661398
4	A6	ST2	PB306	13	9	Eye	147	57	204	0.720588	0.279412	2.57895	0.947381
4	A6	ST2	PB306	13	9	Sort	351	151	502	0.699203	0.300797	2.3245	0.843506
3	A12	ST2	PB306	13	10	CP	125	3	128	0.976562	0.0234375	41.6667	3.7297
3	A12	ST2	PB306	13	10	Eye	215	0	215	1	0
3	A12	ST2	PB306	13	10	Sort	181	8	189	0.957672	0.042328	22.625	3.11906
4	B6	ST2	PB306	13	11	CP	187	8	195	0.958974	0.0410256	23.375	3.15167
4	B6	ST2	PB306	13	11	Eye	200	11	211	0.947867	0.0521327	18.1818	2.90042
4	B6	ST2	PB306	13	11	Sort	333	25	358	0.930168	0.0698324	13.32	2.58927
3	B12	ST2	PB306	13	12	CP	49	238	287	0.170732	0.829268	0.205882	-1.58045
3	B12	ST2	PB306	13	12	Eye	0	227	227	0	1	0
3	B12	ST2	PB306	13	12	Sort	11	489	500	0.022	0.978	0.0224949	-3.79447
4	C6	ST2	PB306	13	13	CP	37	36	73	0.506849	0.493151	1.02778	0.027399
4	C6	ST2	PB306	13	13	Eye	122	95	217	0.562212	0.437788	1.28421	0.250144
4	C6	ST2	PB306	13	13	Sort	104	84	188	0.553191	0.446809	1.2381	0.213574
3	C12	ST2	PB306	13	14	CP	144	88	232	0.62069	0.37931	1.63636	0.492476
3	C12	ST2	PB306	13	14	Eye	130	72	202	0.643564	0.356436	1.80556	0.590868
3	C12	ST2	PB306	13	14	Sort	265	137	402	0.659204	0.340796	1.93431	0.659749
4	D6	ST2	PB306	13	15	CP	26	14	40	0.65	0.35	1.85714	0.619039
4	D6	ST2	PB306	13	15	Eye	72	32	104	0.692308	0.307692	2.25	0.81093
4	D6	ST2	PB306	13	15	Sort	57	35	92	0.619565	0.380435	1.62857	0.487703
3	D12	ST2	PB306	13	16	CP	166	62	228	0.72807	0.27193	2.67742	0.984853
3	D12	ST2	PB306	13	16	Eye	175	48	223	0.784753	0.215247	3.64583	1.29358
3	D12	ST2	PB306	13	16	Sort	277	117	394	0.703046	0.296954	2.36752	0.861844
5	A6	ST2	PB306	13	17	CP	156	59	215	0.725581	0.274419	2.64407	0.972319
5	A6	ST2	PB306	13	17	Eye	167	54	221	0.755656	0.244344	3.09259	1.12901
5	A6	ST2	PB306	13	17	Sort	639	191	830	0.76988	0.23012	3.34555	1.20763
6	A12	ST2	PB306	13	18	CP	1	1	2	0.5	0.5	1	0
6	A12	ST2	PB306	13	18	Eye	90	123	213	0.422535	0.577465	0.731707	-0.312375
6	A12	ST2	PB306	13	18	Sort	4	1	5	0.8	0.2	4	1.38629
5	B6	ST2	PB306	13	19	CP	80	52	132	0.606061	0.393939	1.53846	0.430783
5	B6	ST2	PB306	13	19	Eye	145	73	218	0.665138	0.334862	1.9863	0.686274
5	B6	ST2	PB306	13	19	Sort	295	162	457	0.645514	0.354486	1.82099	0.599379
6	B12	ST2	PB306	13	20	CP	63	14	77	0.818182	0.181818	4.5	1.50408
6	B12	ST2	PB306	13	20	Eye	140	79	219	0.639269	0.360731	1.77215	0.572195
6	B12	ST2	PB306	13	20	Sort	228	65	293	0.778157	0.221843	3.50769	1.25496
5	C6	ST2	PB306	13	21	CP	137	66	203	0.674877	0.325123	2.07576	0.730326
5	C6	ST2	PB306	13	21	Eye	211	0	211	1	0
5	C6	ST2	PB306	13	21	Sort	663	248	911	0.727772	0.272228	2.67339	0.983346
6	C12	ST2	PB306	13	22	CP	82	10	92	0.891304	0.108696	8.2	2.10413
6	C12	ST2	PB306	13	22	Eye	192	21	213	0.901408	0.0985915	9.14286	2.21297
6	C12	ST2	PB306	13	22	Sort	292	42	334	0.874251	0.125749	6.95238	1.93908
5	D6	ST2	PB306	13	23	CP	101	46	147	0.687075	0.312925	2.19565	0.786479
5	D6	ST2	PB306	13	23	Eye	148	62	210	0.704762	0.295238	2.3871	0.870078
5	D6	ST2	PB306	13	23	Sort	318	166	484	0.657025	0.342975	1.91566	0.650064
6	D12	ST2	PB306	13	24	CP	126	54	180	0.7	0.3	2.33333	0.847298
6	D12	ST2	PB306	13	24	Eye	15	198	213	0.0704225	0.929577	0.0757576	-2.58022
6	D12	ST2	PB306	13	24	Sort	408	125	533	0.765478	0.234522	3.264	1.18295
1	A2	VP6	CB4856	8	1	CP	102	97	199	0.512563	0.487437	1.05155	0.0502618
1	A2	VP6	CB4856	8	1	Eye	95	92	187	0.508021	0.491979	1.03261	0.0320883
1	A2	VP6	CB4856	8	1	Sort	144	191	335	0.429851	0.570149	0.753927	-0.28246
2	A8	VP6	CB4856	8	2	CP	92	49	141	0.652482	0.347518	1.87755	0.629968
2	A8	VP6	CB4856	8	2	Eye	87	52	139	0.625899	0.374101	1.67308	0.514664
2	A8	VP6	CB4856	8	2	Sort	173	130	303	0.570957	0.429043	1.33077	0.285757
1	B2	VP6	CB4856	8	3	CP	100	116	216	0.462963	0.537037	0.862069	-0.14842
1	B2	VP6	CB4856	8	3	Eye	96	127	223	0.430493	0.569507	0.755906	-0.279839
1	B2	VP6	CB4856	8	3	Sort	203	218	421	0.482185	0.517815	0.931193	-0.0712891
2	B8	VP6	CB4856	8	4	CP	107	102	209	0.511962	0.488038	1.04902	0.047856
2	B8	VP6	CB4856	8	4	Eye	101	110	211	0.478673	0.521327	0.918182	-0.0853598
2	B8	VP6	CB4856	8	4	Sort	215	228	443	0.485327	0.514673	0.942982	-0.0587076
1	C2	VP6	CB4856	8	5	CP	112	82	194	0.57732	0.42268	1.36585	0.31178
1	C2	VP6	CB4856	8	5	Eye	113	88	201	0.562189	0.437811	1.28409	0.250051
1	C2	VP6	CB4856	8	5	Sort	235	258	493	0.476673	0.523327	0.910853	-0.0933741
2	C8	VP6	CB4856	8	6	CP	101	92	193	0.523316	0.476684	1.09783	0.0933319
2	C8	VP6	CB4856	8	6	Eye	92	102	194	0.474227	0.525773	0.901961	-0.103184
2	C8	VP6	CB4856	8	6	Sort	138	201	339	0.40708	0.59292	0.686567	-0.376051
1	D2	VP6	CB4856	8	7	CP	86	70	156	0.551282	0.448718	1.22857	0.205852
1	D2	VP6	CB4856	8	7	Eye	72	79	151	0.476821	0.523179	0.911392	-0.0927817
1	D2	VP6	CB4856	8	7	Sort	104	156	260	0.4	0.6	0.666667	-0.405465
2	D8	VP6	CB4856	8	8	CP	70	38	108	0.648148	0.351852	1.84211	0.610909
2	D8	VP6	CB4856	8	8	Eye	63	43	106	0.59434	0.40566	1.46512	0.381935
2	D8	VP6	CB4856	8	8	Sort	168	88	256	0.65625	0.34375	1.90909	0.646627
3	A2	VP6	CB4856	8	9	CP	242	100	342	0.707602	0.292398	2.42	0.883768
3	A2	VP6	CB4856	8	9	Eye	134	99	233	0.575107	0.424893	1.35354	0.30272
3	A2	VP6	CB4856	8	9	Sort	708	658	1366	0.518302	0.481698	1.07599	0.0732392
4	A8	VP6	CB4856	8	10	CP	192	187	379	0.506596	0.493404	1.02674	0.0263868
4	A8	VP6	CB4856	8	10	Eye	102	120	222	0.459459	0.540541	0.85	-0.162519
4	A8	VP6	CB4856	8	10	Sort	600	562	1162	0.516351	0.483649	1.06762	0.0654278
3	B2	VP6	CB4856	8	11	CP	290	145	435	0.666667	0.333333	2	0.693147
3	B2	VP6	CB4856	8	11	Eye	122	90	212	0.575472	0.424528	1.35556	0.304211
3	B2	VP6	CB4856	8	11	Sort	863	763	1626	0.53075	0.46925	1.13106	0.123157
4	B8	VP6	CB4856	8	12	CP	60	71	131	0.458015	0.541985	0.84507	-0.168335
4	B8	VP6	CB4856	8	12	Eye	55	88	143	0.384615	0.615385	0.625	-0.470004
4	B8	VP6	CB4856	8	12	Sort	190	292	482	0.394191	0.605809	0.650685	-0.42973
3	C2	VP6	CB4856	8	13	CP	276	136	412	0.669903	0.330097	2.02941	0.707746
3	C2	VP6	CB4856	8	13	Eye	170	42	212	0.801887	0.198113	4.04762	1.39813
3	C2	VP6	CB4856	8	13	Sort	676	485	1161	0.582257	0.417743	1.39381	0.332044
4	C8	VP6	CB4856	8	14	CP	68	54	122	0.557377	0.442623	1.25926	0.230524
4	C8	VP6	CB4856	8	14	Eye	55	58	113	0.486726	0.513274	0.948276	-0.0531098
4	C8	VP6	CB4856	8	14	Sort	144	162	306	0.470588	0.529412	0.888889	-0.117783
3	D2	VP6	CB4856	8	15	CP	245	80	325	0.753846	0.246154	3.0625	1.11923
3	D2	VP6	CB4856	8	15	Eye	155	61	216	0.717593	0.282407	2.54098	0.932551
3	D2	VP6	CB4856	8	15	Sort	600	311	911	0.658617	0.341383	1.92926	0.657137
4	D8	VP6	CB4856	8	16	CP	189	95	284	0.665493	0.334507	1.98947	0.68787
4	D8	VP6	CB4856	8	16	Eye	107	124	231	0.463203	0.536797	0.862903	-0.147453
4	D8	VP6	CB4856	8	16	Sort	533	456	989	0.538928	0.461072	1.16886	0.156029
5	A2	VP6	CB4856	8	17	CP	69	58	127	0.543307	0.456693	1.18966	0.173663
5	A2	VP6	CB4856	8	17	Eye	70	63	133	0.526316	0.473684	1.11111	0.105361
5	A2	VP6	CB4856	8	17	Sort	150	168	318	0.471698	0.528302	0.892857	-0.113329
6	A8	VP6	CB4856	8	18	CP	93	83	176	0.528409	0.471591	1.12048	0.113759
6	A8	VP6	CB4856	8	18	Eye	86	85	171	0.502924	0.497076	1.01176	0.011696
6	A8	VP6	CB4856	8	18	Sort	207	208	415	0.498795	0.501205	0.995192	-0.00481929
5	B2	VP6	CB4856	8	19	CP	146	79	225	0.648889	0.351111	1.8481	0.614159
5	B2	VP6	CB4856	8	19	Eye	135	85	220	0.613636	0.386364	1.58824	0.462624
5	B2	VP6	CB4856	8	19	Sort	288	237	525	0.548571	0.451429	1.21519	0.1949
6	B8	VP6	CB4856	8	20	CP	167	121	288	0.579861	0.420139	1.38017	0.322203
6	B8	VP6	CB4856	8	20	Eye	124	95	219	0.56621	0.43379	1.30526	0.266405
6	B8	VP6	CB4856	8	20	Sort	294	308	602	0.488372	0.511628	0.954545	-0.04652
5	C2	VP6	CB4856	8	21	CP	170	133	303	0.561056	0.438944	1.2782	0.245449
5	C2	VP6	CB4856	8	21	Eye	108	103	211	0.511848	0.488152	1.04854	0.0474022
5	C2	VP6	CB4856	8	21	Sort	237	297	534	0.44382	0.55618	0.79798	-0.225672
6	C8	VP6	CB4856	8	22	CP	210	3	213	0.985915	0.0140845	70	4.2485
6	C8	VP6	CB4856	8	22	Eye	203	3	206	0.985437	0.0145631	67.6667	4.21459
6	C8	VP6	CB4856	8	22	Sort	642	9	651	0.986175	0.0138249	71.3333	4.26736
5	D2	VP6	CB4856	8	23	CP	119	88	207	0.574879	0.425121	1.35227	0.301787
5	D2	VP6	CB4856	8	23	Eye	108	95	203	0.53202	0.46798	1.13684	0.128254
5	D2	VP6	CB4856	8	23	Sort	259	268	527	0.491461	0.508539	0.966418	-0.0341589
6	D8	VP6	CB4856	8	24	CP	54	172	226	0.238938	0.761062	0.313953	-1.15851
6	D8	VP6	CB4856	8	24	Eye	22	178	200	0.11	0.89	0.123596	-2.09074
6	D8	VP6	CB4856	8	24	Sort	117	553	670	0.174627	0.825373	0.211573	-1.55318
1	A2	VP6	CB4856	10	1	CP	27	183	210	0.128571	0.871429	0.147541	-1.91365
1	A2	VP6	CB4856	10	1	Eye
1	A2	VP6	CB4856	10	1	Sort	46	1063	1109	0.0414788	0.958521	0.0432738	-3.14021
2	A8	VP6	CB4856	10	2	CP	45	168	213	0.211268	0.788732	0.267857	-1.3173
2	A8	VP6	CB4856	10	2	Eye
2	A8	VP6	CB4856	10	2	Sort	31	801	832	0.0372596	0.96274	0.0387016	-3.25187
1	B2	VP6	CB4856	10	3	CP	86	94	180	0.477778	0.522222	0.914894	-0.0889475
1	B2	VP6	CB4856	10	3	Eye
1	B2	VP6	CB4856	10	3	Sort	291	363	654	0.444954	0.555046	0.801653	-0.22108
2	B8	VP6	CB4856	10	4	CP	59	71	130	0.453846	0.546154	0.830986	-0.185142
2	B8	VP6	CB4856	10	4	Eye
2	B8	VP6	CB4856	10	4	Sort	206	283	489	0.421268	0.578732	0.727915	-0.317571
1	C2	VP6	CB4856	10	5	CP	62	103	165	0.375758	0.624242	0.601942	-0.507595
1	C2	VP6	CB4856	10	5	Eye
1	C2	VP6	CB4856	10	5	Sort	213	341	554	0.384477	0.615523	0.624633	-0.47059
2	C8	VP6	CB4856	10	6	CP	69	121	190	0.363158	0.636842	0.570248	-0.561684
2	C8	VP6	CB4856	10	6	Eye
2	C8	VP6	CB4856	10	6	Sort	216	540	756	0.285714	0.714286	0.4	-0.916291
1	D2	VP6	CB4856	10	7	CP	191	4	195	0.979487	0.0205128	47.75	3.86598
1	D2	VP6	CB4856	10	7	Eye
1	D2	VP6	CB4856	10	7	Sort	644	13	657	0.980213	0.0197869	49.5385	3.90275
2	D8	VP6	CB4856	10	8	CP	91	114	205	0.443902	0.556098	0.798246	-0.225339
2	D8	VP6	CB4856	10	8	Eye
2	D8	VP6	CB4856	10	8	Sort	229	427	656	0.349085	0.650915	0.5363	-0.623062
3	E2	VP6	CB4856	10	9	CP	76	81	157	0.484076	0.515924	0.938272	-0.0637158
3	E2	VP6	CB4856	10	9	Eye
3	E2	VP6	CB4856	10	9	Sort	188	328	516	0.364341	0.635659	0.573171	-0.556572
4	E8	VP6	CB4856	10	10	CP	80	77	157	0.509554	0.490446	1.03896	0.0382212
4	E8	VP6	CB4856	10	10	Eye
4	E8	VP6	CB4856	10	10	Sort	238	304	542	0.439114	0.560886	0.782895	-0.244757
3	F2	VP6	CB4856	10	11	CP	48	59	107	0.448598	0.551402	0.813559	-0.206336
3	F2	VP6	CB4856	10	11	Eye
3	F2	VP6	CB4856	10	11	Sort	124	225	349	0.355301	0.644699	0.551111	-0.595819
4	F8	VP6	CB4856	10	12	CP	72	43	115	0.626087	0.373913	1.67442	0.515466
4	F8	VP6	CB4856	10	12	Eye
4	F8	VP6	CB4856	10	12	Sort	170	202	372	0.456989	0.543011	0.841584	-0.172469
3	G2	VP6	CB4856	10	13	CP	58	66	124	0.467742	0.532258	0.878788	-0.129212
3	G2	VP6	CB4856	10	13	Eye
3	G2	VP6	CB4856	10	13	Sort	133	231	364	0.365385	0.634615	0.575758	-0.552069
4	G8	VP6	CB4856	10	14	CP	79	116	195	0.405128	0.594872	0.681034	-0.384142
4	G8	VP6	CB4856	10	14	Eye
4	G8	VP6	CB4856	10	14	Sort	326	405	731	0.445964	0.554036	0.804938	-0.21699
3	H2	VP6	CB4856	10	15	CP	66	63	129	0.511628	0.488372	1.04762	0.04652
3	H2	VP6	CB4856	10	15	Eye
3	H2	VP6	CB4856	10	15	Sort	251	210	461	0.544469	0.455531	1.19524	0.178345
4	H8	VP6	CB4856	10	16	CP	109	76	185	0.589189	0.410811	1.43421	0.360615
4	H8	VP6	CB4856	10	16	Eye
4	H8	VP6	CB4856	10	16	Sort	245	368	613	0.399674	0.600326	0.665761	-0.406825
5	A2	VP6	CB4856	10	17	CP	71	88	159	0.446541	0.553459	0.806818	-0.214657
5	A2	VP6	CB4856	10	17	Eye
5	A2	VP6	CB4856	10	17	Sort	279	403	682	0.409091	0.590909	0.692308	-0.367725
6	A8	VP6	CB4856	10	18	CP	40	88	128	0.3125	0.6875	0.454545	-0.788457
6	A8	VP6	CB4856	10	18	Eye
6	A8	VP6	CB4856	10	18	Sort	117	376	493	0.237323	0.762677	0.31117	-1.16742
5	B2	VP6	CB4856	10	19	CP	39	156	195	0.2	0.8	0.25	-1.38629
5	B2	VP6	CB4856	10	19	Eye
5	B2	VP6	CB4856	10	19	Sort	132	665	797	0.165621	0.834379	0.198496	-1.61699
6	B8	VP6	CB4856	10	20	CP	13	90	103	0.126214	0.873786	0.144444	-1.93486
6	B8	VP6	CB4856	10	20	Eye
6	B8	VP6	CB4856	10	20	Sort	12	524	536	0.0223881	0.977612	0.0229008	-3.77659
5	C2	VP6	CB4856	10	21	CP	10	38	48	0.208333	0.791667	0.263158	-1.335
5	C2	VP6	CB4856	10	21	Eye
5	C2	VP6	CB4856	10	21	Sort	32	149	181	0.176796	0.823204	0.214765	-1.53821
6	C8	VP6	CB4856	10	22	CP	43	68	111	0.387387	0.612613	0.632353	-0.458308
6	C8	VP6	CB4856	10	22	Eye
6	C8	VP6	CB4856	10	22	Sort	148	227	375	0.394667	0.605333	0.651982	-0.427738
5	D2	VP6	CB4856	10	23	CP	30	49	79	0.379747	0.620253	0.612245	-0.490623
5	D2	VP6	CB4856	10	23	Eye
5	D2	VP6	CB4856	10	23	Sort	89	184	273	0.326007	0.673993	0.483696	-0.726299
6	D8	VP6	CB4856	10	24	CP	37	39	76	0.486842	0.513158	0.948718	-0.0526437
6	D8	VP6	CB4856	10	24	Eye
6	D8	VP6	CB4856	10	24	Sort	101	213	314	0.321656	0.678344	0.474178	-0.746172
1	A2	VP6	CB4856	11	1	CP	13	105	118	0.110169	0.889831	0.12381	-2.08901
1	A2	VP6	CB4856	11	1	Eye	23	217	240	0.0958333	0.904167	0.105991	-2.2444
1	A2	VP6	CB4856	11	1	Sort	76	858	934	0.0813704	0.91863	0.0885781	-2.42387
2	A8	VP6	CB4856	11	2	CP	104	2	106	0.981132	0.0188679	52	3.95124
2	A8	VP6	CB4856	11	2	Eye	223	1	224	0.995536	0.00446429	223	5.40717
2	A8	VP6	CB4856	11	2	Sort	2094	14	2108	0.993359	0.00664137	149.571	5.00777
1	B2	VP6	CB4856	11	3	CP	66	90	156	0.423077	0.576923	0.733333	-0.310155
1	B2	VP6	CB4856	11	3	Eye	73	135	208	0.350962	0.649038	0.540741	-0.614815
1	B2	VP6	CB4856	11	3	Sort	276	632	908	0.303965	0.696035	0.436709	-0.828489
2	B8	VP6	CB4856	11	4	CP	89	12	101	0.881188	0.118812	7.41667	2.00373
2	B8	VP6	CB4856	11	4	Eye	194	23	217	0.894009	0.105991	8.43478	2.13236
2	B8	VP6	CB4856	11	4	Sort	1994	267	2261	0.881911	0.118089	7.46816	2.01065
1	C2	VP6	CB4856	11	5	CP	23	25	48	0.479167	0.520833	0.92	-0.0833816
1	C2	VP6	CB4856	11	5	Eye	47	54	101	0.465347	0.534653	0.87037	-0.138836
1	C2	VP6	CB4856	11	5	Sort	138	138	276	0.5	0.5	1	0
2	C8	VP6	CB4856	11	6	CP	189	1	190	0.994737	0.00526316	189	5.24175
2	C8	VP6	CB4856	11	6	Eye	200	0	200	1	0
2	C8	VP6	CB4856	11	6	Sort	1419	8	1427	0.994394	0.00560617	177.375	5.17827
1	D2	VP6	CB4856	11	7	CP	91	78	169	0.538462	0.461538	1.16667	0.154151
1	D2	VP6	CB4856	11	7	Eye	97	116	213	0.455399	0.544601	0.836207	-0.178879
1	D2	VP6	CB4856	11	7	Sort	415	708	1123	0.369546	0.630454	0.586158	-0.534166
2	D8	VP6	CB4856	11	8	CP	85	36	121	0.702479	0.297521	2.36111	0.859132
2	D8	VP6	CB4856	11	8	Eye	85	133	218	0.389908	0.610092	0.639098	-0.447698
2	D8	VP6	CB4856	11	8	Sort	1096	1435	2531	0.43303	0.56697	0.763763	-0.269498
3	A2	VP6	CB4856	11	9	CP	59	83	142	0.415493	0.584507	0.710843	-0.341303
3	A2	VP6	CB4856	11	9	Eye	81	132	213	0.380282	0.619718	0.613636	-0.488353
3	A2	VP6	CB4856	11	9	Sort	434	706	1140	0.380702	0.619298	0.614731	-0.486571
4	A8	VP6	CB4856	11	10	CP	50	21	71	0.704225	0.295775	2.38095	0.867501
4	A8	VP6	CB4856	11	10	Eye	61	184	245	0.24898	0.75102	0.331522	-1.10406
4	A8	VP6	CB4856	11	10	Sort	1237	1584	2821	0.438497	0.561503	0.780934	-0.247264
3	B2	VP6	CB4856	11	11	CP	121	3	124	0.975806	0.0241935	40.3333	3.69718
3	B2	VP6	CB4856	11	11	Eye	203	8	211	0.962085	0.0379147	25.375	3.23376
3	B2	VP6	CB4856	11	11	Sort	918	16	934	0.982869	0.0171306	57.375	4.04961
4	B8	VP6	CB4856	11	12	CP	64	37	101	0.633663	0.366337	1.72973	0.547965
4	B8	VP6	CB4856	11	12	Eye	16	264	280	0.0571429	0.942857	0.0606061	-2.80336
4	B8	VP6	CB4856	11	12	Sort	787	2476	3263	0.241189	0.758811	0.317851	-1.14617
3	C2	VP6	CB4856	11	13	CP	43	34	77	0.558442	0.441558	1.26471	0.23484
3	C2	VP6	CB4856	11	13	Eye	109	95	204	0.534314	0.465686	1.14737	0.137471
3	C2	VP6	CB4856	11	13	Sort	449	371	820	0.547561	0.452439	1.21024	0.190821
4	C8	VP6	CB4856	11	14	CP	44	55	99	0.444444	0.555556	0.8	-0.223144
4	C8	VP6	CB4856	11	14	Eye	11	290	301	0.0365449	0.963455	0.037931	-3.27199
4	C8	VP6	CB4856	11	14	Sort	53	3393	3446	0.0153802	0.98462	0.0156204	-4.15918
3	D2	VP6	CB4856	11	15	CP	49	67	116	0.422414	0.577586	0.731343	-0.312872
3	D2	VP6	CB4856	11	15	Eye	83	131	214	0.38785	0.61215	0.633588	-0.456357
3	D2	VP6	CB4856	11	15	Sort	330	503	833	0.396158	0.603842	0.656064	-0.421498
4	D8	VP6	CB4856	11	16	CP	114	43	157	0.726115	0.273885	2.65116	0.974998
4	D8	VP6	CB4856	11	16	Eye	84	125	209	0.401914	0.598086	0.672	-0.397497
4	D8	VP6	CB4856	11	16	Sort	928	1344	2272	0.408451	0.591549	0.690476	-0.370374
5	A2	VP6	CB4856	11	17	CP	67	113	180	0.372222	0.627778	0.59292	-0.522695
5	A2	VP6	CB4856	11	17	Eye	64	151	215	0.297674	0.702326	0.423841	-0.858397
5	A2	VP6	CB4856	11	17	Sort	320	768	1088	0.294118	0.705882	0.416667	-0.875469
6	A8	VP6	CB4856	11	18	CP	62	108	170	0.364706	0.635294	0.574074	-0.554997
6	A8	VP6	CB4856	11	18	Eye	62	157	219	0.283105	0.716895	0.394904	-0.929111
6	A8	VP6	CB4856	11	18	Sort	538	1143	1681	0.320048	0.679952	0.470691	-0.753553
5	B2	VP6	CB4856	11	19	CP	120	10	130	0.923077	0.0769231	12	2.48491
5	B2	VP6	CB4856	11	19	Eye	195	21	216	0.902778	0.0972222	9.28571	2.22848
5	B2	VP6	CB4856	11	19	Sort	1640	151	1791	0.91569	0.0843104	10.8609	2.38517
6	B8	VP6	CB4856	11	20	CP	50	81	131	0.381679	0.618321	0.617284	-0.482426
6	B8	VP6	CB4856	11	20	Eye	81	133	214	0.378505	0.621495	0.609023	-0.4959
6	B8	VP6	CB4856	11	20	Sort	585	812	1397	0.418754	0.581246	0.720443	-0.327888
5	C2	VP6	CB4856	11	21	CP	97	93	190	0.510526	0.489474	1.04301	0.0421115
5	C2	VP6	CB4856	11	21	Eye	111	92	203	0.546798	0.453202	1.20652	0.187742
5	C2	VP6	CB4856	11	21	Sort	643	536	1179	0.545377	0.454623	1.19963	0.182011
6	C8	VP6	CB4856	11	22	CP	162	19	181	0.895028	0.104972	8.52632	2.14316
6	C8	VP6	CB4856	11	22	Eye	171	39	210	0.814286	0.185714	4.38462	1.4781
6	C8	VP6	CB4856	11	22	Sort	1427	371	1798	0.79366	0.20634	3.84636	1.34713
5	D2	VP6	CB4856	11	23	CP	69	42	111	0.621622	0.378378	1.64286	0.496437
5	D2	VP6	CB4856	11	23	Eye	105	142	247	0.425101	0.574899	0.739437	-0.301867
5	D2	VP6	CB4856	11	23	Sort	859	1483	2342	0.366781	0.633219	0.579231	-0.546053
6	D8	VP6	CB4856	11	24	CP	59	44	103	0.572816	0.427184	1.34091	0.293348
6	D8	VP6	CB4856	11	24	Eye	134	90	224	0.598214	0.401786	1.48889	0.39803
6	D8	VP6	CB4856	11	24	Sort	412	389	801	0.514357	0.485643	1.05913	0.057444
1	A2	VP6	CB4856	12	1	CP	66	65	131	0.503817	0.496183	1.01538	0.0152675
1	A2	VP6	CB4856	12	1	Eye	120	121	241	0.497925	0.502075	0.991736	-0.0082988
1	A2	VP6	CB4856	12	1	Sort	97	111	208	0.466346	0.533654	0.873874	-0.134819
2	A8	VP6	CB4856	12	2	CP	55	92	147	0.37415	0.62585	0.597826	-0.514455
2	A8	VP6	CB4856	12	2	Eye	65	147	212	0.306604	0.693396	0.442177	-0.816045
2	A8	VP6	CB4856	12	2	Sort	66	162	228	0.289474	0.710526	0.407407	-0.897942
1	B2	VP6	CB4856	12	3	CP	43	74	117	0.367521	0.632479	0.581081	-0.542865
1	B2	VP6	CB4856	12	3	Eye	67	144	211	0.317536	0.682464	0.465278	-0.765121
1	B2	VP6	CB4856	12	3	Sort	63	160	223	0.282511	0.717489	0.39375	-0.932039
2	B8	VP6	CB4856	12	4	CP	53	68	121	0.438017	0.561983	0.779412	-0.249216
2	B8	VP6	CB4856	12	4	Eye	124	171	295	0.420339	0.579661	0.725146	-0.321382
2	B8	VP6	CB4856	12	4	Sort	88	131	219	0.401826	0.598174	0.671756	-0.397861
1	C2	VP6	CB4856	12	5	CP	94	111	205	0.458537	0.541463	0.846847	-0.166235
1	C2	VP6	CB4856	12	5	Eye	93	121	214	0.434579	0.565421	0.768595	-0.263191
1	C2	VP6	CB4856	12	5	Sort	123	274	397	0.309824	0.690176	0.448905	-0.800944
2	C8	VP6	CB4856	12	6	CP	44	51	95	0.463158	0.536842	0.862745	-0.147636
2	C8	VP6	CB4856	12	6	Eye	109	119	228	0.47807	0.52193	0.915966	-0.0877756
2	C8	VP6	CB4856	12	6	Sort	82	104	186	0.44086	0.55914	0.788462	-0.237672
1	D2	VP6	CB4856	12	7	CP	37	29	66	0.560606	0.439394	1.27586	0.243622
1	D2	VP6	CB4856	12	7	Eye	78	75	153	0.509804	0.490196	1.04	0.0392207
1	D2	VP6	CB4856	12	7	Sort	60	45	105	0.571429	0.428571	1.33333	0.287682
2	D8	VP6	CB4856	12	8	CP	152	77	229	0.663755	0.336245	1.97403	0.680075
2	D8	VP6	CB4856	12	8	Eye	154	72	226	0.681416	0.318584	2.13889	0.760286
2	D8	VP6	CB4856	12	8	Sort	275	160	435	0.632184	0.367816	1.71875	0.541597
3	A2	VP6	CB4856	12	9	CP	63	64	127	0.496063	0.503937	0.984375	-0.0157484
3	A2	VP6	CB4856	12	9	Eye	104	115	219	0.474886	0.525114	0.904348	-0.100541
3	A2	VP6	CB4856	12	9	Sort	212	185	397	0.534005	0.465995	1.14595	0.13623
4	A8	VP6	CB4856	12	10	CP	61	30	91	0.67033	0.32967	2.03333	0.709676
4	A8	VP6	CB4856	12	10	Eye	130	113	243	0.534979	0.465021	1.15044	0.140147
4	A8	VP6	CB4856	12	10	Sort	134	130	264	0.507576	0.492424	1.03077	0.0303053
3	B2	VP6	CB4856	12	11	CP	114	80	194	0.587629	0.412371	1.425	0.354172
3	B2	VP6	CB4856	12	11	Eye	138	100	238	0.579832	0.420168	1.38	0.322083
3	B2	VP6	CB4856	12	11	Sort	299	177	476	0.628151	0.371849	1.68927	0.524294
4	B8	VP6	CB4856	12	12	CP	48	1	49	0.979592	0.0204082	48	3.8712
4	B8	VP6	CB4856	12	12	Eye	105	1	106	0.990566	0.00943396	105	4.65396
4	B8	VP6	CB4856	12	12	Sort	109	5	114	0.95614	0.0438596	21.8	3.08191
3	C2	VP6	CB4856	12	13	CP	19	26	45	0.422222	0.577778	0.730769	-0.313658
3	C2	VP6	CB4856	12	13	Eye	42	107	149	0.281879	0.718121	0.392523	-0.935159
3	C2	VP6	CB4856	12	13	Sort	27	117	144	0.1875	0.8125	0.230769	-1.46634
4	C8	VP6	CB4856	12	14	CP	57	78	135	0.422222	0.577778	0.730769	-0.313658
4	C8	VP6	CB4856	12	14	Eye	86	146	232	0.37069	0.62931	0.589041	-0.529259
4	C8	VP6	CB4856	12	14	Sort	244	307	551	0.442831	0.557169	0.794788	-0.22968
3	D2	VP6	CB4856	12	15	CP	103	77	180	0.572222	0.427778	1.33766	0.290924
3	D2	VP6	CB4856	12	15	Eye	131	85	216	0.606481	0.393519	1.54118	0.432546
3	D2	VP6	CB4856	12	15	Sort	307	238	545	0.563303	0.436697	1.28992	0.254577
4	D8	VP6	CB4856	12	16	CP	109	46	155	0.703226	0.296774	2.36957	0.862706
4	D8	VP6	CB4856	12	16	Eye	165	71	236	0.699153	0.300847	2.32394	0.843266
4	D8	VP6	CB4856	12	16	Sort	415	203	618	0.671521	0.328479	2.04433	0.715073
5	A2	VP6	CB4856	12	17	CP	88	105	193	0.455959	0.544041	0.838095	-0.176624
5	A2	VP6	CB4856	12	17	Eye	93	126	219	0.424658	0.575342	0.738095	-0.303682
5	A2	VP6	CB4856	12	17	Sort	392	492	884	0.443439	0.556561	0.796748	-0.227217
6	A8	VP6	CB4856	12	18	CP	79	122	201	0.393035	0.606965	0.647541	-0.434573
6	A8	VP6	CB4856	12	18	Eye	77	134	211	0.364929	0.635071	0.574627	-0.554034
6	A8	VP6	CB4856	12	18	Sort	254	388	642	0.395639	0.604361	0.654639	-0.423671
5	B2	VP6	CB4856	12	19	CP	23	22	45	0.511111	0.488889	1.04545	0.0444518
5	B2	VP6	CB4856	12	19	Eye	39	65	104	0.375	0.625	0.6	-0.510826
5	B2	VP6	CB4856	12	19	Sort	47	78	125	0.376	0.624	0.602564	-0.506561
6	B8	VP6	CB4856	12	20	CP	96	114	210	0.457143	0.542857	0.842105	-0.17185
6	B8	VP6	CB4856	12	20	Eye	105	132	237	0.443038	0.556962	0.795455	-0.228842
6	B8	VP6	CB4856	12	20	Sort	351	370	721	0.486824	0.513176	0.948649	-0.0527168
5	C2	VP6	CB4856	12	21	CP	98	108	206	0.475728	0.524272	0.907407	-0.0971637
5	C2	VP6	CB4856	12	21	Eye	78	129	207	0.376812	0.623188	0.604651	-0.503104
5	C2	VP6	CB4856	12	21	Sort	307	411	718	0.427577	0.572423	0.746959	-0.291745
6	C8	VP6	CB4856	12	22	CP	33	43	76	0.434211	0.565789	0.767442	-0.264693
6	C8	VP6	CB4856	12	22	Eye	81	130	211	0.383886	0.616114	0.623077	-0.473085
6	C8	VP6	CB4856	12	22	Sort	123	141	264	0.465909	0.534091	0.87234	-0.136576
5	D2	VP6	CB4856	12	23	CP	52	85	137	0.379562	0.620438	0.611765	-0.491408
5	D2	VP6	CB4856	12	23	Eye	80	132	212	0.377358	0.622642	0.606061	-0.500775
5	D2	VP6	CB4856	12	23	Sort	177	246	423	0.41844	0.58156	0.719512	-0.329182
6	D8	VP6	CB4856	12	24	CP	67	153	220	0.304545	0.695455	0.437908	-0.825745
6	D8	VP6	CB4856	12	24	Eye	58	154	212	0.273585	0.726415	0.376623	-0.97651
6	D8	VP6	CB4856	12	24	Sort	232	520	752	0.308511	0.691489	0.446154	-0.807091
1	A2	VP6	CB4856	13	1	CP	38	30	68	0.558824	0.441176	1.26667	0.236389
1	A2	VP6	CB4856	13	1	Eye	99	68	167	0.592814	0.407186	1.45588	0.375612
1	A2	VP6	CB4856	13	1	Sort	67	55	122	0.54918	0.45082	1.21818	0.197359
2	A8	VP6	CB4856	13	2	CP	66	64	130	0.507692	0.492308	1.03125	0.0307717
2	A8	VP6	CB4856	13	2	Eye	106	103	209	0.507177	0.492823	1.02913	0.0287101
2	A8	VP6	CB4856	13	2	Sort	185	278	463	0.399568	0.600432	0.665468	-0.407265
1	B2	VP6	CB4856	13	3	CP	33	94	127	0.259843	0.740157	0.351064	-1.04679
1	B2	VP6	CB4856	13	3	Eye	62	174	236	0.262712	0.737288	0.356322	-1.03192
1	B2	VP6	CB4856	13	3	Sort	89	183	272	0.327206	0.672794	0.486339	-0.72085
2	B8	VP6	CB4856	13	4	CP	17	32	49	0.346939	0.653061	0.53125	-0.632523
2	B8	VP6	CB4856	13	4	Eye	39	103	142	0.274648	0.725352	0.378641	-0.971167
2	B8	VP6	CB4856	13	4	Sort	56	108	164	0.341463	0.658537	0.518519	-0.65678
1	C2	VP6	CB4856	13	5	CP	113	89	202	0.559406	0.440594	1.26966	0.238751
1	C2	VP6	CB4856	13	5	Eye	133	90	223	0.596413	0.403587	1.47778	0.390539
1	C2	VP6	CB4856	13	5	Sort	389	233	622	0.625402	0.374598	1.66953	0.512541
2	C8	VP6	CB4856	13	6	CP	69	48	117	0.589744	0.410256	1.4375	0.362905
2	C8	VP6	CB4856	13	6	Eye	128	95	223	0.573991	0.426009	1.34737	0.298153
2	C8	VP6	CB4856	13	6	Sort	190	141	331	0.574018	0.425982	1.34752	0.298264
1	D2	VP6	CB4856	13	7	CP	72	90	162	0.444444	0.555556	0.8	-0.223144
1	D2	VP6	CB4856	13	7	Eye	97	110	207	0.468599	0.531401	0.881818	-0.125769
1	D2	VP6	CB4856	13	7	Sort	212	362	574	0.369338	0.630662	0.585635	-0.535058
2	D8	VP6	CB4856	13	8	CP	69	66	135	0.511111	0.488889	1.04545	0.0444518
2	D8	VP6	CB4856	13	8	Eye	104	96	200	0.52	0.48	1.08333	0.0800427
2	D8	VP6	CB4856	13	8	Sort	242	233	475	0.509474	0.490526	1.03863	0.0378993
4	A2	VP6	CB4856	13	9	CP	106	87	193	0.549223	0.450777	1.21839	0.197531
4	A2	VP6	CB4856	13	9	Eye	132	72	204	0.647059	0.352941	1.83333	0.606136
4	A2	VP6	CB4856	13	9	Sort	248	116	364	0.681319	0.318681	2.13793	0.759839
3	A8	VP6	CB4856	13	10	CP	106	94	200	0.53	0.47	1.12766	0.120144
3	A8	VP6	CB4856	13	10	Eye	107	94	201	0.532338	0.467662	1.1383	0.129534
3	A8	VP6	CB4856	13	10	Sort	188	143	331	0.567976	0.432024	1.31469	0.273597
4	B2	VP6	CB4856	13	11	CP	45	101	146	0.308219	0.691781	0.445545	-0.808458
4	B2	VP6	CB4856	13	11	Eye	72	137	209	0.344498	0.655502	0.525547	-0.643315
4	B2	VP6	CB4856	13	11	Sort	115	151	266	0.432331	0.567669	0.761589	-0.272348
3	B8	VP6	CB4856	13	12	CP	67	170	237	0.2827	0.7173	0.394118	-0.931106
3	B8	VP6	CB4856	13	12	Eye	56	145	201	0.278607	0.721393	0.386207	-0.951382
3	B8	VP6	CB4856	13	12	Sort	147	267	414	0.355072	0.644928	0.550562	-0.596816
4	C2	VP6	CB4856	13	13	CP	136	97	233	0.583691	0.416309	1.40206	0.337944
4	C2	VP6	CB4856	13	13	Eye	125	109	234	0.534188	0.465812	1.14679	0.136966
4	C2	VP6	CB4856	13	13	Sort	234	125	359	0.651811	0.348189	1.872	0.627007
3	C8	VP6	CB4856	13	14	CP	32	40	72	0.444444	0.555556	0.8	-0.223144
3	C8	VP6	CB4856	13	14	Eye	79	96	175	0.451429	0.548571	0.822917	-0.1949
3	C8	VP6	CB4856	13	14	Sort	50	66	116	0.431034	0.568966	0.757576	-0.277632
4	D2	VP6	CB4856	13	15	CP	77	84	161	0.478261	0.521739	0.916667	-0.0870114
4	D2	VP6	CB4856	13	15	Eye	96	134	230	0.417391	0.582609	0.716418	-0.333492
4	D2	VP6	CB4856	13	15	Sort	141	135	276	0.51087	0.48913	1.04444	0.0434851
3	D8	VP6	CB4856	13	16	CP	62	155	217	0.285714	0.714286	0.4	-0.916291
3	D8	VP6	CB4856	13	16	Eye	60	156	216	0.277778	0.722222	0.384615	-0.955511
3	D8	VP6	CB4856	13	16	Sort	118	271	389	0.303342	0.696658	0.435424	-0.831434
5	A2	VP6	CB4856	13	17	CP	24	218	242	0.0991736	0.900826	0.110092	-2.20644
5	A2	VP6	CB4856	13	17	Eye	16	202	218	0.0733945	0.926606	0.0792079	-2.53568
5	A2	VP6	CB4856	13	17	Sort	62	739	801	0.0774032	0.922597	0.0838972	-2.47816
6	A8	VP6	CB4856	13	18	CP	46	61	107	0.429907	0.570093	0.754098	-0.282232
6	A8	VP6	CB4856	13	18	Eye	97	130	227	0.427313	0.572687	0.746154	-0.292823
6	A8	VP6	CB4856	13	18	Sort	162	233	395	0.410127	0.589873	0.695279	-0.363442
5	B2	VP6	CB4856	13	19	CP	38	64	102	0.372549	0.627451	0.59375	-0.521297
5	B2	VP6	CB4856	13	19	Eye	53	158	211	0.251185	0.748815	0.335443	-1.0923
5	B2	VP6	CB4856	13	19	Sort	113	201	314	0.359873	0.640127	0.562189	-0.575917
6	B8	VP6	CB4856	13	20	CP	14	22	36	0.388889	0.611111	0.636364	-0.451985
6	B8	VP6	CB4856	13	20	Eye	38	72	110	0.345455	0.654545	0.527778	-0.63908
6	B8	VP6	CB4856	13	20	Sort	52	107	159	0.327044	0.672956	0.485981	-0.721585
5	C2	VP6	CB4856	13	21	CP	91	72	163	0.558282	0.441718	1.26389	0.234193
5	C2	VP6	CB4856	13	21	Eye	124	82	206	0.601942	0.398058	1.5122	0.413562
5	C2	VP6	CB4856	13	21	Sort	303	266	569	0.532513	0.467487	1.1391	0.130236
6	C8	VP6	CB4856	13	22	CP	25	80	105	0.238095	0.761905	0.3125	-1.16315
6	C8	VP6	CB4856	13	22	Eye	131	90	221	0.59276	0.40724	1.45556	0.375388
6	C8	VP6	CB4856	13	22	Sort	99	349	448	0.220982	0.779018	0.283668	-1.25995
5	D2	VP6	CB4856	13	23	CP	34	42	76	0.447368	0.552632	0.809524	-0.211309
5	D2	VP6	CB4856	13	23	Eye	74	99	173	0.427746	0.572254	0.747475	-0.291055
5	D2	VP6	CB4856	13	23	Sort	91	129	220	0.413636	0.586364	0.705426	-0.348953
6	D8	VP6	CB4856	13	24	CP	14	223	237	0.0590717	0.940928	0.0627803	-2.76811
6	D8	VP6	CB4856	13	24	Eye	13	189	202	0.0643564	0.935644	0.0687831	-2.6768
6	D8	VP6	CB4856	13	24	Sort	29	793	822	0.0352798	0.96472	0.03657	-3.30853
1	A1	VP6	N2	8	1	CP	220	113	333	0.660661	0.339339	1.9469	0.66624
1	A1	VP6	N2	8	1	Eye	170	52	222	0.765766	0.234234	3.26923	1.18455
1	A1	VP6	N2	8	1	Sort	445	230	675	0.659259	0.340741	1.93478	0.659995
2	A7	VP6	N2	8	2	CP	207	67	274	0.755474	0.244526	3.08955	1.12803
2	A7	VP6	N2	8	2	Eye	166	66	232	0.715517	0.284483	2.51515	0.922333
2	A7	VP6	N2	8	2	Sort	407	156	563	0.722913	0.277087	2.60897	0.958957
1	B1	VP6	N2	8	3	CP	227	80	307	0.739414	0.260586	2.8375	1.04292
1	B1	VP6	N2	8	3	Eye	168	61	229	0.733624	0.266376	2.7541	1.01309
1	B1	VP6	N2	8	3	Sort	546	204	750	0.728	0.272	2.67647	0.984499
2	B7	VP6	N2	8	4	CP	193	82	275	0.701818	0.298182	2.35366	0.855971
2	B7	VP6	N2	8	4	Eye	142	65	207	0.68599	0.31401	2.18462	0.78144
2	B7	VP6	N2	8	4	Sort	444	221	665	0.667669	0.332331	2.00905	0.697662
1	C1	VP6	N2	8	5	CP	238	92	330	0.721212	0.278788	2.58696	0.950482
1	C1	VP6	N2	8	5	Eye	161	52	213	0.755869	0.244131	3.09615	1.13016
1	C1	VP6	N2	8	5	Sort	628	247	875	0.717714	0.282286	2.54251	0.933152
2	C7	VP6	N2	8	6	CP	202	64	266	0.759398	0.240602	3.15625	1.14938
2	C7	VP6	N2	8	6	Eye	182	56	238	0.764706	0.235294	3.25	1.17865
2	C7	VP6	N2	8	6	Sort	487	183	670	0.726866	0.273134	2.6612	0.978778
1	D1	VP6	N2	8	7	CP	11	242	253	0.0434783	0.956522	0.0454545	-3.09104
1	D1	VP6	N2	8	7	Eye	2	205	207	0.00966184	0.990338	0.0097561	-4.62986
1	D1	VP6	N2	8	7	Sort	7	521	528	0.0132576	0.986742	0.0134357	-4.30984
2	D7	VP6	N2	8	8	CP	152	49	201	0.756219	0.243781	3.10204	1.13206
2	D7	VP6	N2	8	8	Eye	153	58	211	0.725118	0.274882	2.63793	0.969995
2	D7	VP6	N2	8	8	Sort	367	123	490	0.74898	0.25102	2.98374	1.09318
3	A1	VP6	N2	8	9	CP	228	48	276	0.826087	0.173913	4.75	1.55814
3	A1	VP6	N2	8	9	Eye	214	48	262	0.816794	0.183206	4.45833	1.49478
3	A1	VP6	N2	8	9	Sort	1456	270	1726	0.843569	0.156431	5.39259	1.68503
4	A7	VP6	N2	8	10	CP	192	28	220	0.872727	0.127273	6.85714	1.92529
4	A7	VP6	N2	8	10	Eye	156	85	241	0.647303	0.352697	1.83529	0.607205
4	A7	VP6	N2	8	10	Sort	1601	687	2288	0.699738	0.300262	2.33042	0.846049
3	B1	VP6	N2	8	11	CP	235	70	305	0.770492	0.229508	3.35714	1.21109
3	B1	VP6	N2	8	11	Eye	153	90	243	0.62963	0.37037	1.7	0.530628
3	B1	VP6	N2	8	11	Sort	1134	514	1648	0.688107	0.311893	2.20623	0.791283
4	B7	VP6	N2	8	12	CP	311	41	352	0.883523	0.116477	7.58537	2.02622
4	B7	VP6	N2	8	12	Eye	154	81	235	0.655319	0.344681	1.90123	0.642503
4	B7	VP6	N2	8	12	Sort	1524	591	2115	0.720567	0.279433	2.57868	0.947278
3	C1	VP6	N2	8	13	CP	329	113	442	0.744344	0.255656	2.9115	1.06867
3	C1	VP6	N2	8	13	Eye	156	59	215	0.725581	0.274419	2.64407	0.972319
3	C1	VP6	N2	8	13	Sort	1246	498	1744	0.71445	0.28555	2.50201	0.917094
4	C7	VP6	N2	8	14	CP	125	0	125	1	0
4	C7	VP6	N2	8	14	Eye	99	0	99	1	0
4	C7	VP6	N2	8	14	Sort	303	10	313	0.968051	0.0319489	30.3	3.41115
3	D1	VP6	N2	8	15	CP	290	85	375	0.773333	0.226667	3.41176	1.22723
3	D1	VP6	N2	8	15	Eye	150	60	210	0.714286	0.285714	2.5	0.916291
3	D1	VP6	N2	8	15	Sort	1200	432	1632	0.735294	0.264706	2.77778	1.02165
4	D7	VP6	N2	8	16	CP	196	24	220	0.890909	0.109091	8.16667	2.10006
4	D7	VP6	N2	8	16	Eye	147	69	216	0.680556	0.319444	2.13043	0.756326
4	D7	VP6	N2	8	16	Sort	1217	487	1704	0.714202	0.285798	2.49897	0.91588
5	A1	VP6	N2	8	17	CP	120	44	164	0.731707	0.268293	2.72727	1.0033
5	A1	VP6	N2	8	17	Eye	108	50	158	0.683544	0.316456	2.16	0.770108
5	A1	VP6	N2	8	17	Sort	240	120	360	0.666667	0.333333	2	0.693147
6	A7	VP6	N2	8	18	CP	241	97	338	0.713018	0.286982	2.48454	0.910086
6	A7	VP6	N2	8	18	Eye	157	76	233	0.67382	0.32618	2.06579	0.725512
6	A7	VP6	N2	8	18	Sort	614	254	868	0.707373	0.292627	2.41732	0.882661
5	B1	VP6	N2	8	19	CP	223	108	331	0.673716	0.326284	2.06481	0.725041
5	B1	VP6	N2	8	19	Eye	138	78	216	0.638889	0.361111	1.76923	0.570545
5	B1	VP6	N2	8	19	Sort	484	227	711	0.680731	0.319269	2.13216	0.757135
6	B7	VP6	N2	8	20	CP	255	86	341	0.747801	0.252199	2.96512	1.08692
6	B7	VP6	N2	8	20	Eye	146	79	225	0.648889	0.351111	1.8481	0.614159
6	B7	VP6	N2	8	20	Sort	564	214	778	0.724936	0.275064	2.63551	0.969078
5	C1	VP6	N2	8	21	CP	259	100	359	0.721448	0.278552	2.59	0.951658
5	C1	VP6	N2	8	21	Eye	136	64	200	0.68	0.32	2.125	0.753772
5	C1	VP6	N2	8	21	Sort	604	273	877	0.688712	0.311288	2.21245	0.794102
6	C7	VP6	N2	8	22	CP	158	76	234	0.675214	0.324786	2.07895	0.731862
6	C7	VP6	N2	8	22	Eye	138	78	216	0.638889	0.361111	1.76923	0.570545
6	C7	VP6	N2	8	22	Sort	338	207	545	0.620183	0.379817	1.63285	0.490327
5	D1	VP6	N2	8	23	CP	115	28	143	0.804196	0.195804	4.10714	1.41273
5	D1	VP6	N2	8	23	Eye	86	32	118	0.728814	0.271186	2.6875	0.988611
5	D1	VP6	N2	8	23	Sort	262	98	360	0.727778	0.272222	2.67347	0.983377
6	D7	VP6	N2	8	24	CP	148	52	200	0.74	0.26	2.84615	1.04597
6	D7	VP6	N2	8	24	Eye	153	66	219	0.69863	0.30137	2.31818	0.840783
6	D7	VP6	N2	8	24	Sort	309	140	449	0.688196	0.311804	2.20714	0.791699
1	A1	VP6	N2	10	1	CP	27	110	137	0.19708	0.80292	0.245455	-1.40464
1	A1	VP6	N2	10	1	Eye
1	A1	VP6	N2	10	1	Sort	381	191	572	0.666084	0.333916	1.99476	0.690526
2	A7	VP6	N2	10	2	CP	120	71	191	0.628272	0.371728	1.69014	0.524812
2	A7	VP6	N2	10	2	Eye
2	A7	VP6	N2	10	2	Sort	474	203	677	0.700148	0.299852	2.33498	0.848001
1	B1	VP6	N2	10	3	CP	137	62	199	0.688442	0.311558	2.20968	0.792847
1	B1	VP6	N2	10	3	Eye
1	B1	VP6	N2	10	3	Sort	532	240	772	0.689119	0.310881	2.21667	0.796005
2	B7	VP6	N2	10	4	CP	88	36	124	0.709677	0.290323	2.44444	0.893818
2	B7	VP6	N2	10	4	Eye
2	B7	VP6	N2	10	4	Sort	321	118	439	0.731207	0.268793	2.72034	1.00076
1	C1	VP6	N2	10	5	CP	122	76	198	0.616162	0.383838	1.60526	0.473288
1	C1	VP6	N2	10	5	Eye
1	C1	VP6	N2	10	5	Sort	466	232	698	0.667622	0.332378	2.00862	0.697448
2	C7	VP6	N2	10	6	CP	176	72	248	0.709677	0.290323	2.44444	0.893818
2	C7	VP6	N2	10	6	Eye
2	C7	VP6	N2	10	6	Sort	538	344	882	0.609977	0.390023	1.56395	0.447217
1	D1	VP6	N2	10	7	CP	79	55	134	0.589552	0.410448	1.43636	0.362115
1	D1	VP6	N2	10	7	Eye
1	D1	VP6	N2	10	7	Sort	373	234	607	0.614498	0.385502	1.59402	0.466257
2	D7	VP6	N2	10	8	CP	142	127	269	0.527881	0.472119	1.11811	0.11164
2	D7	VP6	N2	10	8	Eye
2	D7	VP6	N2	10	8	Sort	487	523	1010	0.482178	0.517822	0.931166	-0.0713173
3	E1	VP6	N2	10	9	CP	93	45	138	0.673913	0.326087	2.06667	0.725937
3	E1	VP6	N2	10	9	Eye
3	E1	VP6	N2	10	9	Sort	341	164	505	0.675248	0.324752	2.07927	0.732016
4	E7	VP6	N2	10	10	CP	184	53	237	0.776371	0.223629	3.4717	1.24464
4	E7	VP6	N2	10	10	Eye
4	E7	VP6	N2	10	10	Sort	611	249	860	0.710465	0.289535	2.45382	0.897644
3	F1	VP6	N2	10	11	CP	100	42	142	0.704225	0.295775	2.38095	0.867501
3	F1	VP6	N2	10	11	Eye
3	F1	VP6	N2	10	11	Sort	355	137	492	0.721545	0.278455	2.59124	0.952137
4	F7	VP6	N2	10	12	CP	115	74	189	0.608466	0.391534	1.55405	0.440867
4	F7	VP6	N2	10	12	Eye
4	F7	VP6	N2	10	12	Sort	473	301	774	0.611111	0.388889	1.57143	0.451985
3	G1	VP6	N2	10	13	CP	128	68	196	0.653061	0.346939	1.88235	0.632523
3	G1	VP6	N2	10	13	Eye
3	G1	VP6	N2	10	13	Sort	404	237	641	0.630265	0.369735	1.70464	0.533355
4	G7	VP6	N2	10	14	CP	137	63	200	0.685	0.315	2.1746	0.776846
4	G7	VP6	N2	10	14	Eye
4	G7	VP6	N2	10	14	Sort	578	291	869	0.665132	0.334868	1.98625	0.686251
3	H1	VP6	N2	10	15	CP	97	64	161	0.602484	0.397516	1.51563	0.415828
3	H1	VP6	N2	10	15	Eye
3	H1	VP6	N2	10	15	Sort	430	200	630	0.68254	0.31746	2.15	0.765468
4	H7	VP6	N2	10	16	CP	151	20	171	0.883041	0.116959	7.55	2.02155
4	H7	VP6	N2	10	16	Eye
4	H7	VP6	N2	10	16	Sort	483	239	722	0.668975	0.331025	2.02092	0.703553
5	A1	VP6	N2	10	17	CP	30	121	151	0.198675	0.801325	0.247934	-1.39459
5	A1	VP6	N2	10	17	Eye
5	A1	VP6	N2	10	17	Sort	530	254	784	0.67602	0.32398	2.08661	0.735543
6	A7	VP6	N2	10	18	CP	135	32	167	0.808383	0.191617	4.21875	1.43954
6	A7	VP6	N2	10	18	Eye
6	A7	VP6	N2	10	18	Sort	435	211	646	0.673375	0.326625	2.06161	0.723488
5	B1	VP6	N2	10	19	CP	125	58	183	0.68306	0.31694	2.15517	0.767871
5	B1	VP6	N2	10	19	Eye
5	B1	VP6	N2	10	19	Sort	597	231	828	0.721014	0.278986	2.58442	0.949499
6	B7	VP6	N2	10	20	CP	56	41	97	0.57732	0.42268	1.36585	0.31178
6	B7	VP6	N2	10	20	Eye
6	B7	VP6	N2	10	20	Sort	243	185	428	0.567757	0.432243	1.31351	0.272706
5	C1	VP6	N2	10	21	CP	108	128	236	0.457627	0.542373	0.84375	-0.169899
5	C1	VP6	N2	10	21	Eye
5	C1	VP6	N2	10	21	Sort	419	504	923	0.453954	0.546046	0.831349	-0.184705
6	C7	VP6	N2	10	22	CP	80	73	153	0.522876	0.477124	1.09589	0.0915672
6	C7	VP6	N2	10	22	Eye
6	C7	VP6	N2	10	22	Sort	350	278	628	0.557325	0.442675	1.25899	0.230312
5	D1	VP6	N2	10	23	CP	132	50	182	0.725275	0.274725	2.64	0.970779
5	D1	VP6	N2	10	23	Eye
5	D1	VP6	N2	10	23	Sort	439	217	656	0.669207	0.330793	2.02304	0.704602
6	D7	VP6	N2	10	24	CP	92	39	131	0.70229	0.29771	2.35897	0.858227
6	D7	VP6	N2	10	24	Eye
6	D7	VP6	N2	10	24	Sort	376	165	541	0.695009	0.304991	2.27879	0.823644
1	A1	VP6	N2	11	1	CP	172	0	172	1	0
1	A1	VP6	N2	11	1	Eye	223	0	223	1	0
1	A1	VP6	N2	11	1	Sort	1414	0	1414	1	0
2	A7	VP6	N2	11	2	CP	68	18	86	0.790698	0.209302	3.77778	1.32914
2	A7	VP6	N2	11	2	Eye	129	123	252	0.511905	0.488095	1.04878	0.047628
2	A7	VP6	N2	11	2	Sort	1172	929	2101	0.55783	0.44217	1.26157	0.232358
1	B1	VP6	N2	11	3	CP	116	73	189	0.613757	0.386243	1.58904	0.463131
1	B1	VP6	N2	11	3	Eye	158	57	215	0.734884	0.265116	2.77193	1.01954
1	B1	VP6	N2	11	3	Sort	782	476	1258	0.621622	0.378378	1.64286	0.496437
2	B7	VP6	N2	11	4	CP	133	30	163	0.815951	0.184049	4.43333	1.48915
2	B7	VP6	N2	11	4	Eye	188	39	227	0.828194	0.171806	4.82051	1.57288
2	B7	VP6	N2	11	4	Sort	1727	525	2252	0.766874	0.233126	3.28952	1.19074
1	C1	VP6	N2	11	5	CP	123	42	165	0.745455	0.254545	2.92857	1.07451
1	C1	VP6	N2	11	5	Eye	173	51	224	0.772321	0.227679	3.39216	1.22147
1	C1	VP6	N2	11	5	Sort	994	400	1394	0.713056	0.286944	2.485	0.910273
2	C7	VP6	N2	11	6	CP	83	34	117	0.709402	0.290598	2.44118	0.89248
2	C7	VP6	N2	11	6	Eye	103	105	208	0.495192	0.504808	0.980952	-0.0192314
2	C7	VP6	N2	11	6	Sort	1262	1017	2279	0.553752	0.446248	1.2409	0.215841
1	D1	VP6	N2	11	7	CP	109	49	158	0.689873	0.310127	2.22449	0.799528
1	D1	VP6	N2	11	7	Eye	159	70	229	0.694323	0.305677	2.27143	0.820409
1	D1	VP6	N2	11	7	Sort	596	311	907	0.657111	0.342889	1.9164	0.650448
2	D7	VP6	N2	11	8	CP	135	26	161	0.838509	0.161491	5.19231	1.64718
2	D7	VP6	N2	11	8	Eye	169	90	259	0.65251	0.34749	1.87778	0.630089
2	D7	VP6	N2	11	8	Sort	1188	574	1762	0.674234	0.325766	2.06969	0.727397
3	A1	VP6	N2	11	9	CP	45	57	102	0.441176	0.558824	0.789474	-0.236389
3	A1	VP6	N2	11	9	Eye	10	230	240	0.0416667	0.958333	0.0434783	-3.13549
3	A1	VP6	N2	11	9	Sort	10	2222	2232	0.00448029	0.99552	0.00450045	-5.40358
4	A7	VP6	N2	11	10	CP	173	1	174	0.994253	0.00574713	173	5.15329
4	A7	VP6	N2	11	10	Eye	202	1	203	0.995074	0.00492611	202	5.30827
4	A7	VP6	N2	11	10	Sort	1610	2	1612	0.998759	0.00124069	805	6.69084
3	B1	VP6	N2	11	11	CP	125	40	165	0.757576	0.242424	3.125	1.13943
3	B1	VP6	N2	11	11	Eye	151	66	217	0.695853	0.304147	2.28788	0.827625
3	B1	VP6	N2	11	11	Sort	1047	471	1518	0.689723	0.310277	2.22293	0.798826
4	B7	VP6	N2	11	12	CP	157	0	157	1	0
4	B7	VP6	N2	11	12	Eye	234	0	234	1	0
4	B7	VP6	N2	11	12	Sort	1602	12	1614	0.992565	0.00743494	133.5	4.8941
3	C1	VP6	N2	11	13	CP	144	53	197	0.730964	0.269036	2.71698	0.999521
3	C1	VP6	N2	11	13	Eye	148	69	217	0.682028	0.317972	2.14493	0.763106
3	C1	VP6	N2	11	13	Sort	891	371	1262	0.706022	0.293978	2.40162	0.876142
4	C7	VP6	N2	11	14	CP	104	55	159	0.654088	0.345912	1.89091	0.637058
4	C7	VP6	N2	11	14	Eye	129	95	224	0.575893	0.424107	1.35789	0.305936
4	C7	VP6	N2	11	14	Sort	920	668	1588	0.579345	0.420655	1.37725	0.320085
3	D1	VP6	N2	11	15	CP	98	65	163	0.601227	0.398773	1.50769	0.41058
3	D1	VP6	N2	11	15	Eye	124	88	212	0.584906	0.415094	1.40909	0.342945
3	D1	VP6	N2	11	15	Sort	697	412	1109	0.628494	0.371506	1.69175	0.525762
4	D7	VP6	N2	11	16	CP	84	46	130	0.646154	0.353846	1.82609	0.602175
4	D7	VP6	N2	11	16	Eye	128	83	211	0.606635	0.393365	1.54217	0.43319
4	D7	VP6	N2	11	16	Sort	753	410	1163	0.647463	0.352537	1.83659	0.607908
5	A1	VP6	N2	11	17	CP	104	94	198	0.525253	0.474747	1.10638	0.101096
5	A1	VP6	N2	11	17	Eye	96	108	204	0.470588	0.529412	0.888889	-0.117783
5	A1	VP6	N2	11	17	Sort	969	823	1792	0.540737	0.459263	1.1774	0.163308
6	A7	VP6	N2	11	18	CP	23	35	58	0.396552	0.603448	0.657143	-0.419854
6	A7	VP6	N2	11	18	Eye	62	141	203	0.305419	0.694581	0.439716	-0.821626
6	A7	VP6	N2	11	18	Sort	184	454	638	0.288401	0.711599	0.405286	-0.903161
5	B1	VP6	N2	11	19	CP	113	53	166	0.680723	0.319277	2.13208	0.757096
5	B1	VP6	N2	11	19	Eye	156	67	223	0.699552	0.300448	2.32836	0.845163
5	B1	VP6	N2	11	19	Sort	818	367	1185	0.690295	0.309705	2.22888	0.8015
6	B7	VP6	N2	11	20	CP	90	40	130	0.692308	0.307692	2.25	0.81093
6	B7	VP6	N2	11	20	Eye	95	112	207	0.458937	0.541063	0.848214	-0.164622
6	B7	VP6	N2	11	20	Sort	1215	1072	2287	0.531264	0.468736	1.1334	0.125218
5	C1	VP6	N2	11	21	CP	60	57	117	0.512821	0.487179	1.05263	0.0512933
5	C1	VP6	N2	11	21	Eye	105	103	208	0.504808	0.495192	1.01942	0.0192314
5	C1	VP6	N2	11	21	Sort	547	490	1037	0.527483	0.472517	1.11633	0.110043
6	C7	VP6	N2	11	22	CP	5	111	116	0.0431034	0.956897	0.045045	-3.10009
6	C7	VP6	N2	11	22	Eye	2	220	222	0.00900901	0.990991	0.00909091	-4.70048
6	C7	VP6	N2	11	22	Sort	14	1393	1407	0.00995025	0.99005	0.0100503	-4.60016
5	D1	VP6	N2	11	23	CP	60	45	105	0.571429	0.428571	1.33333	0.287682
5	D1	VP6	N2	11	23	Eye	125	86	211	0.592417	0.407583	1.45349	0.373966
5	D1	VP6	N2	11	23	Sort	535	349	884	0.605204	0.394796	1.53295	0.427195
6	D7	VP6	N2	11	24	CP	144	13	157	0.917197	0.0828025	11.0769	2.40486
6	D7	VP6	N2	11	24	Eye	192	18	210	0.914286	0.0857143	10.6667	2.36712
6	D7	VP6	N2	11	24	Sort	1004	100	1104	0.90942	0.0905797	10.04	2.30658
1	A1	VP6	N2	12	1	CP	171	46	217	0.788018	0.211982	3.71739	1.31302
1	A1	VP6	N2	12	1	Eye	164	46	210	0.780952	0.219048	3.56522	1.27123
1	A1	VP6	N2	12	1	Sort	370	84	454	0.814978	0.185022	4.40476	1.48269
2	A7	VP6	N2	12	2	CP	198	24	222	0.891892	0.108108	8.25	2.11021
2	A7	VP6	N2	12	2	Eye	230	32	262	0.877863	0.122137	7.1875	1.97234
2	A7	VP6	N2	12	2	Sort	459	70	529	0.867675	0.132325	6.55714	1.88055
1	B1	VP6	N2	12	3	CP	23	53	76	0.302632	0.697368	0.433962	-0.834798
1	B1	VP6	N2	12	3	Eye	30	173	203	0.147783	0.852217	0.17341	-1.75209
1	B1	VP6	N2	12	3	Sort	19	144	163	0.116564	0.883436	0.131944	-2.02537
2	B7	VP6	N2	12	4	CP	212	47	259	0.818533	0.181467	4.51064	1.50644
2	B7	VP6	N2	12	4	Eye	186	47	233	0.798283	0.201717	3.95745	1.3756
2	B7	VP6	N2	12	4	Sort	390	80	470	0.829787	0.170213	4.875	1.58412
1	C1	VP6	N2	12	5	CP	183	62	245	0.746939	0.253061	2.95161	1.08235
1	C1	VP6	N2	12	5	Eye	189	59	248	0.762097	0.237903	3.20339	1.16421
1	C1	VP6	N2	12	5	Sort	320	84	404	0.792079	0.207921	3.80952	1.3375
2	C7	VP6	N2	12	6	CP	162	39	201	0.80597	0.19403	4.15385	1.42403
2	C7	VP6	N2	12	6	Eye	194	64	258	0.751938	0.248062	3.03125	1.10898
2	C7	VP6	N2	12	6	Sort	359	128	487	0.737166	0.262834	2.80469	1.03129
1	D1	VP6	N2	12	7	CP	182	34	216	0.842593	0.157407	5.35294	1.67765
1	D1	VP6	N2	12	7	Eye	191	48	239	0.799163	0.200837	3.97917	1.38107
1	D1	VP6	N2	12	7	Sort	557	108	665	0.837594	0.162406	5.15741	1.64043
2	D7	VP6	N2	12	8	CP	149	94	243	0.613169	0.386831	1.58511	0.460652
2	D7	VP6	N2	12	8	Eye	135	66	201	0.671642	0.328358	2.04545	0.71562
2	D7	VP6	N2	12	8	Sort	455	228	683	0.666179	0.333821	1.99561	0.690952
3	A1	VP6	N2	12	9	CP	132	79	211	0.625592	0.374408	1.67089	0.513354
3	A1	VP6	N2	12	9	Eye	153	84	237	0.64557	0.35443	1.82143	0.599621
3	A1	VP6	N2	12	9	Sort	429	257	686	0.625364	0.374636	1.66926	0.512381
4	A7	VP6	N2	12	10	CP	130	79	209	0.62201	0.37799	1.64557	0.498087
4	A7	VP6	N2	12	10	Eye	137	66	203	0.674877	0.325123	2.07576	0.730326
4	A7	VP6	N2	12	10	Sort	356	251	607	0.586491	0.413509	1.41833	0.349478
3	B1	VP6	N2	12	11	CP	162	49	211	0.767773	0.232227	3.30612	1.19578
3	B1	VP6	N2	12	11	Eye	184	56	240	0.766667	0.233333	3.28571	1.18958
3	B1	VP6	N2	12	11	Sort	430	161	591	0.72758	0.27242	2.67081	0.982381
4	B7	VP6	N2	12	12	CP	142	84	226	0.628319	0.371681	1.69048	0.52501
4	B7	VP6	N2	12	12	Eye	123	78	201	0.61194	0.38806	1.57692	0.455476
4	B7	VP6	N2	12	12	Sort	467	264	731	0.638851	0.361149	1.76894	0.57038
3	C1	VP6	N2	12	13	CP	132	50	182	0.725275	0.274725	2.64	0.970779
3	C1	VP6	N2	12	13	Eye	153	56	209	0.732057	0.267943	2.73214	1.00509
3	C1	VP6	N2	12	13	Sort	459	156	615	0.746341	0.253659	2.94231	1.07919
4	C7	VP6	N2	12	14	CP	118	105	223	0.529148	0.470852	1.12381	0.116724
4	C7	VP6	N2	12	14	Eye	117	96	213	0.549296	0.450704	1.21875	0.197826
4	C7	VP6	N2	12	14	Sort	619	386	1005	0.61592	0.38408	1.60363	0.472268
3	D1	VP6	N2	12	15	CP	204	16	220	0.927273	0.0727273	12.75	2.54553
3	D1	VP6	N2	12	15	Eye	219	23	242	0.904959	0.0950413	9.52174	2.25358
3	D1	VP6	N2	12	15	Sort	605	99	704	0.859375	0.140625	6.11111	1.81011
4	D7	VP6	N2	12	16	CP	127	67	194	0.654639	0.345361	1.89552	0.639494
4	D7	VP6	N2	12	16	Eye	147	81	228	0.644737	0.355263	1.81481	0.595983
4	D7	VP6	N2	12	16	Sort	876	364	1240	0.706452	0.293548	2.40659	0.878212
5	A1	VP6	N2	12	17	CP	18	185	203	0.08867	0.91133	0.0972973	-2.32998
5	A1	VP6	N2	12	17	Eye	8	243	251	0.0318725	0.968127	0.0329218	-3.41362
5	A1	VP6	N2	12	17	Sort	33	916	949	0.0347734	0.965227	0.0360262	-3.32351
6	A7	VP6	N2	12	18	CP	42	93	135	0.311111	0.688889	0.451613	-0.79493
6	A7	VP6	N2	12	18	Eye	66	152	218	0.302752	0.697248	0.434211	-0.834226
6	A7	VP6	N2	12	18	Sort	162	377	539	0.300557	0.699443	0.429708	-0.844649
5	B1	VP6	N2	12	19	CP	169	78	247	0.684211	0.315789	2.16667	0.77319
5	B1	VP6	N2	12	19	Eye	132	80	212	0.622642	0.377358	1.65	0.500775
5	B1	VP6	N2	12	19	Sort	653	286	939	0.695421	0.304579	2.28322	0.825585
6	B7	VP6	N2	12	20	CP	147	81	228	0.644737	0.355263	1.81481	0.595983
6	B7	VP6	N2	12	20	Eye	157	68	225	0.697778	0.302222	2.30882	0.836738
6	B7	VP6	N2	12	20	Sort	691	296	987	0.700101	0.299899	2.33446	0.84778
5	C1	VP6	N2	12	21	CP	115	93	208	0.552885	0.447115	1.23656	0.212333
5	C1	VP6	N2	12	21	Eye	126	92	218	0.577982	0.422018	1.36957	0.314493
5	C1	VP6	N2	12	21	Sort	527	380	907	0.581036	0.418964	1.38684	0.327029
6	C7	VP6	N2	12	22	CP	156	70	226	0.690265	0.309735	2.22857	0.801361
6	C7	VP6	N2	12	22	Eye	170	76	246	0.691057	0.308943	2.23684	0.805065
6	C7	VP6	N2	12	22	Sort	794	270	1064	0.746241	0.253759	2.94074	1.07866
5	D1	VP6	N2	12	23	CP	116	83	199	0.582915	0.417085	1.39759	0.33475
5	D1	VP6	N2	12	23	Eye	142	89	231	0.614719	0.385281	1.59551	0.467191
5	D1	VP6	N2	12	23	Sort	436	260	696	0.626437	0.373563	1.67692	0.516961
6	D7	VP6	N2	12	24	CP	130	89	219	0.593607	0.406393	1.46067	0.378898
6	D7	VP6	N2	12	24	Eye	101	106	207	0.487923	0.512077	0.95283	-0.0483186
6	D7	VP6	N2	12	24	Sort	451	322	773	0.583441	0.416559	1.40062	0.336916
1	A1	VP6	N2	13	1	CP	106	63	169	0.627219	0.372781	1.68254	0.520304
1	A1	VP6	N2	13	1	Eye	134	79	213	0.629108	0.370892	1.6962	0.528392
1	A1	VP6	N2	13	1	Sort	324	246	570	0.568421	0.431579	1.31707	0.275412
2	A7	VP6	N2	13	2	CP	3	208	211	0.014218	0.985782	0.0144231	-4.23893
2	A7	VP6	N2	13	2	Eye	0	224	224	0	1	0
2	A7	VP6	N2	13	2	Sort	2	479	481	0.004158	0.995842	0.00417537	-5.47855
1	B1	VP6	N2	13	3	CP	303	6	309	0.980583	0.0194175	50.5	3.92197
1	B1	VP6	N2	13	3	Eye	251	2	253	0.992095	0.00790514	125.5	4.83231
1	B1	VP6	N2	13	3	Sort	759	18	777	0.976834	0.023166	42.1667	3.74163
2	B7	VP6	N2	13	4	CP	107	62	169	0.633136	0.366864	1.72581	0.545694
2	B7	VP6	N2	13	4	Eye	153	80	233	0.656652	0.343348	1.9125	0.648411
2	B7	VP6	N2	13	4	Sort	377	184	561	0.672014	0.327986	2.04891	0.717309
1	C1	VP6	N2	13	5	CP	130	59	189	0.687831	0.312169	2.20339	0.789997
1	C1	VP6	N2	13	5	Eye	154	66	220	0.7	0.3	2.33333	0.847298
1	C1	VP6	N2	13	5	Sort	323	194	517	0.624758	0.375242	1.66495	0.509794
2	C7	VP6	N2	13	6	CP	11	199	210	0.052381	0.947619	0.0552764	-2.89541
2	C7	VP6	N2	13	6	Eye	2	206	208	0.00961538	0.990385	0.00970874	-4.63473
2	C7	VP6	N2	13	6	Sort	10	733	743	0.013459	0.986541	0.0136426	-4.29456
1	D1	VP6	N2	13	7	CP	121	127	248	0.487903	0.512097	0.952756	-0.0483965
1	D1	VP6	N2	13	7	Eye	104	98	202	0.514851	0.485149	1.06122	0.0594234
1	D1	VP6	N2	13	7	Sort	583	502	1085	0.537327	0.462673	1.16135	0.149587
2	D7	VP6	N2	13	8	CP	171	3	174	0.982759	0.0172414	57	4.04305
2	D7	VP6	N2	13	8	Eye	216	1	217	0.995392	0.00460829	216	5.37528
2	D7	VP6	N2	13	8	Sort	1491	4	1495	0.997324	0.00267559	372.75	5.92091
4	A1	VP6	N2	13	9	CP	146	129	275	0.530909	0.469091	1.13178	0.123794
4	A1	VP6	N2	13	9	Eye	110	99	209	0.526316	0.473684	1.11111	0.105361
4	A1	VP6	N2	13	9	Sort	260	217	477	0.545073	0.454927	1.19816	0.180784
3	A7	VP6	N2	13	10	CP	171	113	284	0.602113	0.397887	1.51327	0.414276
3	A7	VP6	N2	13	10	Eye	122	85	207	0.589372	0.410628	1.43529	0.36137
3	A7	VP6	N2	13	10	Sort	389	199	588	0.661565	0.338435	1.95477	0.670275
4	B1	VP6	N2	13	11	CP	97	80	177	0.548023	0.451977	1.2125	0.192684
4	B1	VP6	N2	13	11	Eye	117	92	209	0.559809	0.440191	1.27174	0.240385
4	B1	VP6	N2	13	11	Sort	292	206	498	0.586345	0.413655	1.41748	0.348878
3	B7	VP6	N2	13	12	CP	173	96	269	0.643123	0.356877	1.80208	0.588943
3	B7	VP6	N2	13	12	Eye	151	71	222	0.68018	0.31982	2.12676	0.7546
3	B7	VP6	N2	13	12	Sort	415	203	618	0.671521	0.328479	2.04433	0.715073
4	C1	VP6	N2	13	13	CP	109	111	220	0.495455	0.504545	0.981982	-0.0181823
4	C1	VP6	N2	13	13	Eye	115	99	214	0.537383	0.462617	1.16162	0.149812
4	C1	VP6	N2	13	13	Sort	263	198	461	0.570499	0.429501	1.32828	0.283887
3	C7	VP6	N2	13	14	CP	167	3	170	0.982353	0.0176471	55.6667	4.01938
3	C7	VP6	N2	13	14	Eye	210	1	211	0.995261	0.00473934	210	5.34711
3	C7	VP6	N2	13	14	Sort	600	5	605	0.991736	0.00826446	120	4.78749
4	D1	VP6	N2	13	15	CP	139	128	267	0.520599	0.479401	1.08594	0.0824437
4	D1	VP6	N2	13	15	Eye	114	109	223	0.511211	0.488789	1.04587	0.0448506
4	D1	VP6	N2	13	15	Sort	265	232	497	0.533199	0.466801	1.14224	0.132992
3	D7	VP6	N2	13	16	CP	150	110	260	0.576923	0.423077	1.36364	0.310155
3	D7	VP6	N2	13	16	Eye	134	67	201	0.666667	0.333333	2	0.693147
3	D7	VP6	N2	13	16	Sort	364	162	526	0.692015	0.307985	2.24691	0.809558
5	A1	VP6	N2	13	17	CP	7	166	173	0.0404624	0.959538	0.0421687	-3.16608
5	A1	VP6	N2	13	17	Eye	0	215	215	0	1	0
5	A1	VP6	N2	13	17	Sort	10	480	490	0.0204082	0.979592	0.0208333	-3.8712
6	A7	VP6	N2	13	18	CP	118	47	165	0.715152	0.284848	2.51064	0.920537
6	A7	VP6	N2	13	18	Eye	135	78	213	0.633803	0.366197	1.73077	0.548566
6	A7	VP6	N2	13	18	Sort	560	269	829	0.675513	0.324487	2.08178	0.733225
5	B1	VP6	N2	13	19	CP	92	72	164	0.560976	0.439024	1.27778	0.245122
5	B1	VP6	N2	13	19	Eye	210	2	212	0.990566	0.00943396	105	4.65396
5	B1	VP6	N2	13	19	Sort	371	228	599	0.619366	0.380634	1.62719	0.486856
6	B7	VP6	N2	13	20	CP	79	67	146	0.541096	0.458904	1.1791	0.164755
6	B7	VP6	N2	13	20	Eye	137	91	228	0.600877	0.399123	1.50549	0.409121
6	B7	VP6	N2	13	20	Sort	261	178	439	0.594533	0.405467	1.46629	0.382737
5	C1	VP6	N2	13	21	CP	116	101	217	0.534562	0.465438	1.14851	0.13847
5	C1	VP6	N2	13	21	Eye	150	60	210	0.714286	0.285714	2.5	0.916291
5	C1	VP6	N2	13	21	Sort	415	292	707	0.586987	0.413013	1.42123	0.351525
6	C7	VP6	N2	13	22	CP	122	84	206	0.592233	0.407767	1.45238	0.373204
6	C7	VP6	N2	13	22	Eye	2	204	206	0.00970874	0.990291	0.00980392	-4.62497
6	C7	VP6	N2	13	22	Sort	518	340	858	0.60373	0.39627	1.52353	0.42103
5	D1	VP6	N2	13	23	CP	71	40	111	0.63964	0.36036	1.775	0.5738
5	D1	VP6	N2	13	23	Eye	159	79	238	0.668067	0.331933	2.01266	0.699456
5	D1	VP6	N2	13	23	Sort	260	112	372	0.698925	0.301075	2.32143	0.842183
6	D7	VP6	N2	13	24	CP	126	79	205	0.614634	0.385366	1.59494	0.466834
6	D7	VP6	N2	13	24	Eye	138	69	207	0.666667	0.333333	2	0.693147
6	D7	VP6	N2	13	24	Sort	458	293	751	0.609854	0.390146	1.56314	0.446697
1	A3	VP6	PB306	8	1	CP	141	124	265	0.532075	0.467925	1.1371	0.128478
1	A3	VP6	PB306	8	1	Eye	130	94	224	0.580357	0.419643	1.38298	0.32424
1	A3	VP6	PB306	8	1	Sort	335	166	501	0.668663	0.331337	2.01807	0.702143
2	A9	VP6	PB306	8	2	CP	183	54	237	0.772152	0.227848	3.38889	1.2205
2	A9	VP6	PB306	8	2	Eye	168	67	235	0.714894	0.285106	2.50746	0.919271
2	A9	VP6	PB306	8	2	Sort	412	104	516	0.79845	0.20155	3.96154	1.37663
1	B3	VP6	PB306	8	3	CP	218	72	290	0.751724	0.248276	3.02778	1.10783
1	B3	VP6	PB306	8	3	Eye	167	53	220	0.759091	0.240909	3.15094	1.1477
1	B3	VP6	PB306	8	3	Sort	414	163	577	0.717504	0.282496	2.53988	0.932116
2	B9	VP6	PB306	8	4	CP	110	197	307	0.358306	0.641694	0.558376	-0.582723
2	B9	VP6	PB306	8	4	Eye	64	158	222	0.288288	0.711712	0.405063	-0.903712
2	B9	VP6	PB306	8	4	Sort	231	437	668	0.345808	0.654192	0.528604	-0.637515
1	C3	VP6	PB306	8	5	CP	154	66	220	0.7	0.3	2.33333	0.847298
1	C3	VP6	PB306	8	5	Eye	153	68	221	0.692308	0.307692	2.25	0.81093
1	C3	VP6	PB306	8	5	Sort	287	152	439	0.653759	0.346241	1.88816	0.635602
2	C9	VP6	PB306	8	6	CP	84	25	109	0.770642	0.229358	3.36	1.21194
2	C9	VP6	PB306	8	6	Eye	40	26	66	0.606061	0.393939	1.53846	0.430783
2	C9	VP6	PB306	8	6	Sort	57	57	114	0.5	0.5	1	0
1	D3	VP6	PB306	8	7	CP	132	66	198	0.666667	0.333333	2	0.693147
1	D3	VP6	PB306	8	7	Eye	143	74	217	0.658986	0.341014	1.93243	0.65878
1	D3	VP6	PB306	8	7	Sort	324	173	497	0.651911	0.348089	1.87283	0.627452
2	D9	VP6	PB306	8	8	CP	183	30	213	0.859155	0.140845	6.1	1.80829
2	D9	VP6	PB306	8	8	Eye	196	33	229	0.855895	0.144105	5.93939	1.78161
2	D9	VP6	PB306	8	8	Sort	328	75	403	0.813896	0.186104	4.37333	1.47553
3	A3	VP6	PB306	8	9	CP	157	36	193	0.813472	0.186528	4.36111	1.47273
3	A3	VP6	PB306	8	9	Eye	149	90	239	0.623431	0.376569	1.65556	0.504137
3	A3	VP6	PB306	8	9	Sort	1123	543	1666	0.67407	0.32593	2.06814	0.72665
4	A9	VP6	PB306	8	10	CP	264	41	305	0.865574	0.134426	6.43902	1.86238
4	A9	VP6	PB306	8	10	Eye	168	65	233	0.72103	0.27897	2.58462	0.949577
4	A9	VP6	PB306	8	10	Sort	1160	457	1617	0.717378	0.282622	2.53829	0.931492
3	B3	VP6	PB306	8	11	CP	242	86	328	0.737805	0.262195	2.81395	1.03459
3	B3	VP6	PB306	8	11	Eye	149	59	208	0.716346	0.283654	2.52542	0.926409
3	B3	VP6	PB306	8	11	Sort	811	288	1099	0.737944	0.262056	2.81597	1.03531
4	B9	VP6	PB306	8	12	CP	235	42	277	0.848375	0.151625	5.59524	1.72192
4	B9	VP6	PB306	8	12	Eye	146	91	237	0.616034	0.383966	1.6044	0.472747
4	B9	VP6	PB306	8	12	Sort	821	519	1340	0.612687	0.387313	1.58189	0.458619
3	C3	VP6	PB306	8	13	CP	309	35	344	0.898256	0.101744	8.82857	2.17799
3	C3	VP6	PB306	8	13	Eye	176	74	250	0.704	0.296	2.37838	0.866419
3	C3	VP6	PB306	8	13	Sort	1334	389	1723	0.774231	0.225769	3.42931	1.23236
4	C9	VP6	PB306	8	14	CP	204	22	226	0.902655	0.0973451	9.27273	2.22708
4	C9	VP6	PB306	8	14	Eye	156	59	215	0.725581	0.274419	2.64407	0.972319
4	C9	VP6	PB306	8	14	Sort	1026	379	1405	0.730249	0.269751	2.70712	0.995887
3	D3	VP6	PB306	8	15	CP	143	48	191	0.748691	0.251309	2.97917	1.09164
3	D3	VP6	PB306	8	15	Eye	51	174	225	0.226667	0.773333	0.293103	-1.22723
3	D3	VP6	PB306	8	15	Sort	486	1345	1831	0.265429	0.734571	0.361338	-1.01794
4	D9	VP6	PB306	8	16	CP	185	24	209	0.885167	0.114833	7.70833	2.0423
4	D9	VP6	PB306	8	16	Eye	154	60	214	0.719626	0.280374	2.56667	0.942608
4	D9	VP6	PB306	8	16	Sort	1201	493	1694	0.708973	0.291027	2.43611	0.890401
5	A3	VP6	PB306	8	17	CP	207	60	267	0.775281	0.224719	3.45	1.23837
5	A3	VP6	PB306	8	17	Eye	164	48	212	0.773585	0.226415	3.41667	1.22867
5	A3	VP6	PB306	8	17	Sort	440	150	590	0.745763	0.254237	2.93333	1.07614
6	A9	VP6	PB306	8	18	CP	228	87	315	0.72381	0.27619	2.62069	0.963438
6	A9	VP6	PB306	8	18	Eye	138	70	208	0.663462	0.336538	1.97143	0.678758
6	A9	VP6	PB306	8	18	Sort	472	222	694	0.680115	0.319885	2.12613	0.754302
5	B3	VP6	PB306	8	19	CP	248	40	288	0.861111	0.138889	6.2	1.82455
5	B3	VP6	PB306	8	19	Eye	207	40	247	0.838057	0.161943	5.175	1.64384
5	B3	VP6	PB306	8	19	Sort	571	128	699	0.816881	0.183119	4.46094	1.49536
6	B9	VP6	PB306	8	20	CP	91	55	146	0.623288	0.376712	1.65455	0.503526
6	B9	VP6	PB306	8	20	Eye	81	64	145	0.558621	0.441379	1.26562	0.235566
6	B9	VP6	PB306	8	20	Sort	183	141	324	0.564815	0.435185	1.29787	0.260726
5	C3	VP6	PB306	8	21	CP	173	59	232	0.74569	0.25431	2.9322	1.07575
5	C3	VP6	PB306	8	21	Eye	166	67	233	0.712446	0.287554	2.47761	0.907295
5	C3	VP6	PB306	8	21	Sort	372	181	553	0.672694	0.327306	2.05525	0.720397
6	C9	VP6	PB306	8	22	CP	160	75	235	0.680851	0.319149	2.13333	0.757686
6	C9	VP6	PB306	8	22	Eye	139	81	220	0.631818	0.368182	1.71605	0.540025
6	C9	VP6	PB306	8	22	Sort	331	214	545	0.607339	0.392661	1.54673	0.436142
5	D3	VP6	PB306	8	23	CP	188	51	239	0.786611	0.213389	3.68627	1.30462
5	D3	VP6	PB306	8	23	Eye	157	53	210	0.747619	0.252381	2.96226	1.08595
5	D3	VP6	PB306	8	23	Sort	347	146	493	0.703854	0.296146	2.37671	0.865718
6	D9	VP6	PB306	8	24	CP	196	70	266	0.736842	0.263158	2.8	1.02962
6	D9	VP6	PB306	8	24	Eye	143	59	202	0.707921	0.292079	2.42373	0.885307
6	D9	VP6	PB306	8	24	Sort	395	179	574	0.688153	0.311847	2.2067	0.7915
1	A3	VP6	PB306	10	1	CP	155	80	235	0.659574	0.340426	1.9375	0.661398
1	A3	VP6	PB306	10	1	Eye
1	A3	VP6	PB306	10	1	Sort	596	322	918	0.649237	0.350763	1.85093	0.615689
2	A9	VP6	PB306	10	2	CP	84	33	117	0.717949	0.282051	2.54545	0.934309
2	A9	VP6	PB306	10	2	Eye
2	A9	VP6	PB306	10	2	Sort	312	159	471	0.66242	0.33758	1.96226	0.674099
1	B3	VP6	PB306	10	3	CP	135	92	227	0.594714	0.405286	1.46739	0.383486
1	B3	VP6	PB306	10	3	Eye
1	B3	VP6	PB306	10	3	Sort	444	361	805	0.551553	0.448447	1.22992	0.206947
2	B9	VP6	PB306	10	4	CP	56	36	92	0.608696	0.391304	1.55556	0.441833
2	B9	VP6	PB306	10	4	Eye
2	B9	VP6	PB306	10	4	Sort	210	141	351	0.598291	0.401709	1.48936	0.398348
1	C3	VP6	PB306	10	5	CP	112	63	175	0.64	0.36	1.77778	0.575364
1	C3	VP6	PB306	10	5	Eye
1	C3	VP6	PB306	10	5	Sort	410	224	634	0.646688	0.353312	1.83036	0.604511
2	C9	VP6	PB306	10	6	CP	82	33	115	0.713043	0.286957	2.48485	0.910212
2	C9	VP6	PB306	10	6	Eye
2	C9	VP6	PB306	10	6	Sort	304	123	427	0.711944	0.288056	2.47154	0.904843
1	D3	VP6	PB306	10	7	CP	137	82	219	0.625571	0.374429	1.67073	0.513262
1	D3	VP6	PB306	10	7	Eye
1	D3	VP6	PB306	10	7	Sort	432	372	804	0.537313	0.462687	1.16129	0.149532
2	D9	VP6	PB306	10	8	CP	114	0	114	1	0
2	D9	VP6	PB306	10	8	Eye
2	D9	VP6	PB306	10	8	Sort	305	6	311	0.980707	0.0192926	50.8333	3.92855
3	E3	VP6	PB306	10	9	CP	56	10	66	0.848485	0.151515	5.6	1.72277
3	E3	VP6	PB306	10	9	Eye
3	E3	VP6	PB306	10	9	Sort	214	53	267	0.801498	0.198502	4.03774	1.39568
4	E9	VP6	PB306	10	10	CP	27	21	48	0.5625	0.4375	1.28571	0.251314
4	E9	VP6	PB306	10	10	Eye
4	E9	VP6	PB306	10	10	Sort	151	72	223	0.67713	0.32287	2.09722	0.740614
3	F3	VP6	PB306	10	11	CP	86	19	105	0.819048	0.180952	4.52632	1.50991
3	F3	VP6	PB306	10	11	Eye
3	F3	VP6	PB306	10	11	Sort	204	91	295	0.691525	0.308475	2.24176	0.80726
4	F9	VP6	PB306	10	12	CP	17	121	138	0.123188	0.876812	0.140496	-1.96258
4	F9	VP6	PB306	10	12	Eye
4	F9	VP6	PB306	10	12	Sort	34	587	621	0.0547504	0.94525	0.0579216	-2.84866
3	G3	VP6	PB306	10	13	CP	89	43	132	0.674242	0.325758	2.06977	0.727436
3	G3	VP6	PB306	10	13	Eye
3	G3	VP6	PB306	10	13	Sort	378	281	659	0.573596	0.426404	1.3452	0.29654
4	G9	VP6	PB306	10	14	CP	111	55	166	0.668675	0.331325	2.01818	0.702197
4	G9	VP6	PB306	10	14	Eye
4	G9	VP6	PB306	10	14	Sort	362	228	590	0.613559	0.386441	1.58772	0.462299
3	H3	VP6	PB306	10	15	CP	71	37	108	0.657407	0.342593	1.91892	0.651762
3	H3	VP6	PB306	10	15	Eye
3	H3	VP6	PB306	10	15	Sort	203	138	341	0.595308	0.404692	1.47101	0.385952
4	H9	VP6	PB306	10	16	CP	75	30	105	0.714286	0.285714	2.5	0.916291
4	H9	VP6	PB306	10	16	Eye
4	H9	VP6	PB306	10	16	Sort	243	172	415	0.585542	0.414458	1.41279	0.345567
5	A3	VP6	PB306	10	17	CP	107	63	170	0.629412	0.370588	1.69841	0.529694
5	A3	VP6	PB306	10	17	Eye
5	A3	VP6	PB306	10	17	Sort	372	242	614	0.605863	0.394137	1.53719	0.429956
6	A9	VP6	PB306	10	18	CP	58	36	94	0.617021	0.382979	1.61111	0.476924
6	A9	VP6	PB306	10	18	Eye
6	A9	VP6	PB306	10	18	Sort	188	176	364	0.516484	0.483516	1.06818	0.065958
5	B3	VP6	PB306	10	19	CP	101	37	138	0.731884	0.268116	2.72973	1.0042
5	B3	VP6	PB306	10	19	Eye
5	B3	VP6	PB306	10	19	Sort	343	153	496	0.691532	0.308468	2.24183	0.807293
6	B9	VP6	PB306	10	20	CP	81	49	130	0.623077	0.376923	1.65306	0.502629
6	B9	VP6	PB306	10	20	Eye
6	B9	VP6	PB306	10	20	Sort	287	199	486	0.590535	0.409465	1.44221	0.366177
5	C3	VP6	PB306	10	21	CP	29	24	53	0.54717	0.45283	1.20833	0.189242
5	C3	VP6	PB306	10	21	Eye
5	C3	VP6	PB306	10	21	Sort	79	84	163	0.484663	0.515337	0.940476	-0.0613689
6	C9	VP6	PB306	10	22	CP	11	76	87	0.126437	0.873563	0.144737	-1.93284
6	C9	VP6	PB306	10	22	Eye
6	C9	VP6	PB306	10	22	Sort	18	424	442	0.040724	0.959276	0.0424528	-3.15936
5	D3	VP6	PB306	10	23	CP	96	37	133	0.721805	0.278195	2.59459	0.95343
5	D3	VP6	PB306	10	23	Eye
5	D3	VP6	PB306	10	23	Sort	414	262	676	0.612426	0.387574	1.58015	0.457521
6	D9	VP6	PB306	10	24	CP	107	46	153	0.699346	0.300654	2.32609	0.844187
6	D9	VP6	PB306	10	24	Eye
6	D9	VP6	PB306	10	24	Sort	422	174	596	0.708054	0.291946	2.42529	0.88595
1	A3	VP6	PB306	11	1	CP	36	26	62	0.580645	0.419355	1.38462	0.325422
1	A3	VP6	PB306	11	1	Eye	92	65	157	0.585987	0.414013	1.41538	0.347401
1	A3	VP6	PB306	11	1	Sort	257	191	448	0.573661	0.426339	1.34555	0.296803
2	A9	VP6	PB306	11	2	CP	70	10	80	0.875	0.125	7	1.94591
2	A9	VP6	PB306	11	2	Eye	137	78	215	0.637209	0.362791	1.75641	0.563272
2	A9	VP6	PB306	11	2	Sort	1631	850	2481	0.657396	0.342604	1.91882	0.651712
1	B3	VP6	PB306	11	3	CP	130	50	180	0.722222	0.277778	2.6	0.955511
1	B3	VP6	PB306	11	3	Eye	110	104	214	0.514019	0.485981	1.05769	0.0560895
1	B3	VP6	PB306	11	3	Sort	1151	653	1804	0.638027	0.361973	1.76263	0.566809
2	B9	VP6	PB306	11	4	CP	89	5	94	0.946809	0.0531915	17.8	2.8792
2	B9	VP6	PB306	11	4	Eye	152	59	211	0.720379	0.279621	2.57627	0.946343
2	B9	VP6	PB306	11	4	Sort	2037	725	2762	0.737509	0.262491	2.80966	1.03306
1	C3	VP6	PB306	11	5	CP	79	23	102	0.77451	0.22549	3.43478	1.23395
1	C3	VP6	PB306	11	5	Eye	151	52	203	0.743842	0.256158	2.90385	1.06604
1	C3	VP6	PB306	11	5	Sort	545	167	712	0.765449	0.234551	3.26347	1.18279
2	C9	VP6	PB306	11	6	CP	100	72	172	0.581395	0.418605	1.38889	0.328504
2	C9	VP6	PB306	11	6	Eye	95	110	205	0.463415	0.536585	0.863636	-0.146603
2	C9	VP6	PB306	11	6	Sort	831	957	1788	0.464765	0.535235	0.868339	-0.141174
1	D3	VP6	PB306	11	7	CP	133	0	133	1	0
1	D3	VP6	PB306	11	7	Eye	215	0	215	1	0
1	D3	VP6	PB306	11	7	Sort	1472	6	1478	0.99594	0.00405954	245.333	5.50262
2	D9	VP6	PB306	11	8	CP	106	59	165	0.642424	0.357576	1.79661	0.585902
2	D9	VP6	PB306	11	8	Eye	129	89	218	0.591743	0.408257	1.44944	0.371176
2	D9	VP6	PB306	11	8	Sort	625	486	1111	0.562556	0.437444	1.28601	0.251543
3	A3	VP6	PB306	11	9	CP	107	91	198	0.540404	0.459596	1.17582	0.161969
3	A3	VP6	PB306	11	9	Eye	81	142	223	0.363229	0.636771	0.570423	-0.561378
3	A3	VP6	PB306	11	9	Sort	594	836	1430	0.415385	0.584615	0.710526	-0.341749
4	A9	VP6	PB306	11	10	CP	79	19	98	0.806122	0.193878	4.15789	1.42501
4	A9	VP6	PB306	11	10	Eye	99	132	231	0.428571	0.571429	0.75	-0.287682
4	A9	VP6	PB306	11	10	Sort	1606	1216	2822	0.5691	0.4309	1.32072	0.27818
3	B3	VP6	PB306	11	11	CP	32	43	75	0.426667	0.573333	0.744186	-0.295464
3	B3	VP6	PB306	11	11	Eye	7	206	213	0.0328638	0.967136	0.0339806	-3.38197
3	B3	VP6	PB306	11	11	Sort	130	3067	3197	0.0406631	0.959337	0.0423867	-3.16092
4	B9	VP6	PB306	11	12	CP	136	25	161	0.84472	0.15528	5.44	1.69378
4	B9	VP6	PB306	11	12	Eye	113	106	219	0.515982	0.484018	1.06604	0.0639487
4	B9	VP6	PB306	11	12	Sort	1450	607	2057	0.70491	0.29509	2.3888	0.87079
3	C3	VP6	PB306	11	13	CP	100	97	197	0.507614	0.492386	1.03093	0.0304592
3	C3	VP6	PB306	11	13	Eye	59	150	209	0.282297	0.717703	0.393333	-0.933098
3	C3	VP6	PB306	11	13	Sort	375	809	1184	0.316723	0.683277	0.463535	-0.768873
4	C9	VP6	PB306	11	14	CP	103	18	121	0.85124	0.14876	5.72222	1.74436
4	C9	VP6	PB306	11	14	Eye	136	116	252	0.539683	0.460317	1.17241	0.159065
4	C9	VP6	PB306	11	14	Sort	1143	764	1907	0.599371	0.400629	1.49607	0.402844
3	D3	VP6	PB306	11	15	CP	68	16	84	0.809524	0.190476	4.25	1.44692
3	D3	VP6	PB306	11	15	Eye	111	111	222	0.5	0.5	1	0
3	D3	VP6	PB306	11	15	Sort	1033	918	1951	0.529472	0.470528	1.12527	0.118025
4	D9	VP6	PB306	11	16	CP	47	0	47	1	0
4	D9	VP6	PB306	11	16	Eye	119	2	121	0.983471	0.0165289	59.5	4.08598
4	D9	VP6	PB306	11	16	Sort	325	8	333	0.975976	0.024024	40.625	3.70438
5	A3	VP6	PB306	11	17	CP	93	9	102	0.911765	0.0882353	10.3333	2.33537
5	A3	VP6	PB306	11	17	Eye	193	15	208	0.927885	0.0721154	12.8667	2.55464
5	A3	VP6	PB306	11	17	Sort	791	56	847	0.933884	0.0661157	14.125	2.64795
6	A9	VP6	PB306	11	18	CP	105	46	151	0.695364	0.304636	2.28261	0.825319
6	A9	VP6	PB306	11	18	Eye	11	206	217	0.0506912	0.949309	0.0533981	-2.92998
6	A9	VP6	PB306	11	18	Sort	1026	509	1535	0.668404	0.331596	2.01572	0.700975
5	B3	VP6	PB306	11	19	CP	135	71	206	0.65534	0.34466	1.90141	0.642595
[truncated: 161 more rows]

## Sheet: README
Column Heading in sheet "Data"	Definition
growth_plate_ID	identifier of the 24-well plate on which the worms in the sample were grown
source_well	identifier of the individual well in the 24-well plate on which the worms in the sample were grown
Competitor	Competitor strain (ST2 or VP604)
Focal	Focal strain (N2, PB306, or CB4856)
Block	Assay block
Rep	Replicate
Method	Method ("Eye" = by eye, "CP" = CellProfiler, "Sort" = worm sorter)
focal (non-fluorescent)	count of focal (non-fluorescent) worms in the sample
comp (fluorescent)	count of competitor (fluorescent) worms in the sample
Total	Total number of worms in the sample (= focal+competitor)
p (focal)	proportion of focal worms in the sample
1-p (competitor)	proportion of competitor worms in the sample
CI	Competitive index = p/(1-p)
log(CI)	natural log of CI
