# Supplementary material for: Head-to-head comparison of three experimental methods of quantifying competitive fitness in C. elegans
Source: PLoS One. 2018 Oct 19;13(10):e0201507. doi: 10.1371/journal.pone.0201507 (PMC6195253; doi:10.1371/journal.pone.0201507)
Supplement: S3 Table — (XLSX) [file pone.0201507.s004.xlsx]

## Sheet: by Eye
Date	Assay#	Plate #	image #	Total (brightfield)	Fluorescent (GFP)	2nd count BF	2nd count GFP
2016-02-02	3	1	2	260	151	259	149
2016-02-02	3	1	3	160	51	159	51
2016-02-02	3	1	4	118	37	119	36
2016-02-02	3	1	5	134	52	136	55
2016-02-02	3	1	6	239	90	242	91
2016-02-02	3	1	7	108	46	108	44
2016-02-02	3	1	8	193	2	197	2
2016-02-02	3	1	9	181	41	180	42
2016-02-02	3	1	10	77	20	77	20
2016-02-02	3	1	11	79	20	79	20
2016-02-02	3	1	13	250	240	255	246
2016-02-02	3	1	14	230	138	228	144
2016-02-02	3	1	15	240	27	241	26
2016-02-02	3	1	16	50	20	50	20
2016-02-02	3	1	17	291	96	296	97
2016-02-02	3	1	18	230	63	231	61
2016-02-02	3	1	19	219	210	219	214
2016-02-02	3	1	20	204	193	206	200
2016-02-02	3	1	21	217	126	222	126
2016-02-02	3	1	22	147	116	149	117
2016-02-02	3	1	23	114	44	114	43
2016-02-02	3	1	24	60	12	60	14
2016-02-02	3	1	25	66	21	67	21
2016-02-02	3	1	26	115	7	115	7
2016-02-02	3	1	27	199	71	200	70
2016-02-02	3	1	28	120	40	120	39
2016-02-02	3	1	29	205	108	205	108
2016-02-02	3	1	30	182	97	183	100
2016-02-02	3	1	31	181	79	181	82
2016-02-02	3	1	32	154	82	160	82
2016-02-02	3	1	33	153	72	153	67
2016-02-02	3	1	34	172	76	174	77
2016-02-02	3	1	35	134	41	134	40
2016-02-02	3	1	37	120	46	120	48
2016-02-02	3	1	38	186	82	186	86
2016-02-02	3	1	39	98	21	98	22
2016-02-02	3	1	40	99	31	99	31
2016-02-02	3	1	41	183	70	184	71
2016-02-02	3	1	42	241	87	241	89
2016-02-02	3	1	43	219	93	217	94
2016-02-02	3	1	44	256	123	257	127
2016-02-02	3	1	45	196	186	201	199
2016-02-02	3	1	46	121	101	120	100
2016-02-02	3	1	47	135	51	137	52
2016-02-03	3	2	2	214	86	211	85
2016-02-03	3	2	4	198	183	197	185
2016-02-03	3	2	5	178	18	178	17
2016-02-03	3	2	6	232	62	229	64
2016-02-03	3	2	7	250	112	257	109
2016-02-03	3	2	8	151	57	151	56
2016-02-03	3	2	9	131	46	131	46
2016-02-03	3	2	11	187	39	187	39
2016-02-03	3	2	12	144	42	144	42
2016-02-03	3	2	14	326	100	326	101
2016-02-03	3	2	15	112	39	111	38
2016-02-03	3	2	16	241	113	241	115
2016-02-03	3	2	17	228	0	223	0
2016-02-03	3	2	18	219	116	220	117
		2	19	232	106	227	103

## Sheet: sorter
PlateNumber	Row	Col	GFP_subsample	wt_subsample	Total_subsample	GFP_remainder	wt_remainder	Total_remainder
1	A	1	69	32	101	315	190	505
1	A	2	23	50	73	149	235	384
1	A	3	41	42	83	172	246	418
1	A	4	12	10	22	63	34	97
1	A	5	116	15	131	599	47	646
1	A	6	28	2	30	130	23	153
1	A	7	97	3	100	541	6	547
1	A	8	29	15	44	119	81	200
1	A	9	1282	181	1463	4368	1682	6050
1	A	10	131	2	133	491	8	499
1	A	11	44	11	55	236	50	286
1	A	12	35	107	142	143	288	431
1	B	1	14	29	43	84	94	178
1	B	2	139	15	154	778	90	868
1	B	3	11	12	23	67	60	127
1	B	4	73	44	117	328	210	538
1	B	5	64	23	87	195	48	243
1	B	6	124	11	135	659	66	725
1	B	7	71	15	86	274	59	333
1	B	8	1282	115	1397	5482	1527	7009
1	B	9	45	58	103	245	347	592
1	B	10	13	10	23	64	73	137
1	B	11	985	343	1328	4324	1489	5813
1	B	12	70	36	106	234	122	356
1	C	1	52	1	53	187	7	194
1	C	2	118	2	120	500	3	503
1	C	3	21	4	25	83	16	99
1	C	4	135	4	139	552	24	576
1	C	5	23	21	44	170	75	245
1	C	6	66	41	107	291	154	445
1	C	7	32	17	49	136	110	246
1	C	8	35	26	61	131	87	218
1	C	9	29	10	39	122	37	159
1	C	10	54	13	67	251	46	297
1	C	11	29	47	76	114	150	264
1	C	12	30	62	92	64	146	210
1	D	1	31	11	42	106	57	163
1	D	2	520	92	612	2184	786	2970
1	D	3	24	11	35	126	55	181
1	D	4	61	6	67	206	22	228
1	D	5	57	1	58	343	9	352
1	D	6	43	38	81	205	168	373
1	D	7	13	11	24	41	76	117
1	D	8	36	81	117	102	223	325
1	D	9	96	17	113	461	58	519
1	D	10	32	59	91	224	266	490
1	D	11	66	1	67	420	5	425
1	D	12	937	941	1878	2361	2444	4805
1	E	1	41	9	50	230	49	279
1	E	2	99	20	119	418	99	517
1	E	3	50	18	68	113	58	171
1	E	4	71	1	72	387	16	403
1	E	5	18	4	22	58	19	77
1	E	6	39	64	103	123	144	267
1	E	7	657	49	706	1808	585	2393
1	E	8	115	2	117	563	10	573
1	E	9	57	31	88	237	96	333
1	E	10	26	39	65	97	177	274
1	E	11	14	29	43	71	136	207
1	E	12	33	35	68	141	94	235
1	F	1	182	2	184	846	7	853
1	F	2	149	2	151	634	13	647
1	F	3	102	5	107	227	7	234
1	F	4	18	15	33	78	64	142
1	F	5	36	56	92	174	185	359
1	F	6	19	46	65	65	96	161
1	F	7	53	2	55	306	34	340
1	F	8	100	13	113	523	70	593
1	F	9	79	15	94	392	63	455
1	F	10	88	10	98	528	87	615
1	F	11	26	9	35	121	60	181
1	F	12	28	2	30	209	25	234
1	G	1	93	7	100	415	32	447
1	G	2	18	22	40	65	82	147
1	G	3	17	15	32	99	87	186
1	G	4	143	4	147	720	7	727
1	G	5	27	16	43	115	46	161
1	G	6	28	61	89	175	298	473
1	G	7	25	24	49	74	87	161
1	G	8	16	49	65	106	243	349
1	G	9	50	20	70	174	53	227
1	G	10	61	21	82	290	110	400
1	G	11	25	18	43	70	41	111
1	G	12	386	17	403	1082	581	1663
1	H	1	123	3	126	265	21	286
1	H	2	26	39	65	165	214	379
1	H	3	43	2	45	312	11	323
1	H	4	37	80	117	187	336	523
1	H	5	34	58	92	174	211	385
1	H	6	47	95	142	128	225	353
1	H	7	45	45	90	216	197	413
1	H	8	18	15	33	109	86	195
1	H	9	50	5	55	312	54	366
1	H	10	85	3	88	525	12	537
1	H	11	25	24	49	159	190	349
1	H	12	29	6	35	205	63	268
2	A	1	58	33	91	274	128	402
2	A	2	25	130	155	105	469	574
2	A	3	25	46	71	132	213	345
2	A	4	28	65	93	104	148	252
2	A	5	46	60	106	185	271	456
2	A	6	27	9	36	199	38	237
2	A	7	181	21	202	768	101	869
2	A	8	47	89	136	141	179	320
2	A	9	32	92	124	137	235	372
2	A	10	126	7	133	509	42	551
2	A	11	54	42	96	296	156	452
2	A	12	20	64	84	82	255	337
2	B	1	36	78	114	104	131	235
2	B	2	16	13	29	61	100	161
2	B	3	28	64	92	175	348	523
2	B	4	47	77	124	126	171	297
2	B	5	36	64	100	125	317	442
2	B	6	12	61	73	56	279	335
2	B	7	13	21	34	53	87	140
2	B	8	45	33	78	158	109	267
2	B	9	38	119	157	98	354	452
2	B	10	45	67	112	129	185	314
2	B	11	34	85	119	118	223	341
2	B	12	19	35	54	78	104	182
2	C	1	43	25	68	287	144	431
2	C	2	31	32	63	100	81	181
2	C	3	15	44	59	95	207	302
2	C	4	27	9	36	89	26	115
2	C	5	24	70	94	206	368	574
2	C	6	23	17	40	47	153	200
2	C	7	42	89	131	97	175	272
2	C	8	32	61	93	160	305	465
2	C	9	40	68	108	160	344	504
2	C	10	25	9	34	104	30	134
2	C	11	22	41	63	113	136	249
2	C	12	39	130	169	187	503	690
2	D	1	37	71	108	111	147	258
2	D	2	17	14	31	87	31	118
2	D	3	1	0	1	5	4	9
2	D	4	33	117	150	193	455	648
2	D	5	26	24	50	115	105	220
2	D	6	24	24	48	105	125	230
2	D	7	47	71	118	270	293	563
2	D	8	41	118	159	203	537	740
2	D	9	37	73	110	181	392	573
2	D	10	0	1	1	0	1	1
2	D	11	6	13	19	36	54	90
2	D	12	35	38	73	248	199	447
2	E	1	32	53	85	73	107	180
2	E	2	38	23	61	172	140	312
2	E	3	31	58	89	123	250	373
2	E	4	3	19	22	3	35	38
2	E	5	41	37	78	91	89	180
2	E	6	32	94	126	196	476	672
2	E	7	61	64	125	404	270	674
2	E	8	26	17	43	82	36	118
2	E	9	34	127	161	179	548	727
2	E	10	18	57	75	111	238	349
2	E	11	39	90	129	213	393	606
2	E	12	20	27	47	163	164	327
2	F	1	70	2	72	400	13	413
2	F	2	18	15	33	75	32	107
2	F	3	40	47	87	254	165	419
2	F	4	47	67	114	233	288	521
2	F	5	1	1	2	2	30	32
2	F	6	30	79	109	178	325	503
2	F	7	1338	910	2248	4484	3695	8179
2	F	8	89	15	104	502	88	590
2	F	9	43	12	55	219	36	255
2	F	10	29	37	66	162	155	317
2	F	11	14	65	79	52	127	179
2	F	12	29	74	103	125	259	384
2	G	1	19	47	66	37	66	103
2	G	2	42	91	133	156	331	487
2	G	3	39	56	95	182	336	518
2	G	4	25	21	46	117	142	259
2	G	5	14	12	26	63	76	139
2	G	6	30	118	148	79	183	262
2	G	7	22	78	100	82	274	356
2	G	8	13	45	58	93	166	259
2	G	9	16	67	83	135	355	490
2	G	10	22	26	48	52	82	134
2	G	11	37	41	78	240	194	434
2	G	12	37	26	63	149	108	257
2	H	1	28	78	106	129	342	471
2	H	2	24	110	134	164	465	629
2	H	3	70	41	111	354	229	583
2	H	4	32	87	119	82	224	306
2	H	5	25	50	75	90	128	218
2	H	6	840	1992	2832	3207	7244	10451
2	H	7	42	62	104	159	133	292
2	H	8	25	60	85	169	379	548
2	H	9	17	49	66	101	146	247
2	H	10	68	12	80	222	25	247
2	H	11	24	25	49	85	74	159
2	H	12	31	48	79	196	320	516
3	A	1	9	25	34	49	125	174
3	A	2	22	118	140	73	239	312
3	A	3	15	102	117	40	273	313
3	A	4	11	36	47	65	138	203
3	A	5	23	35	58	97	72	169
3	A	6	45	162	207	142	412	554
3	A	7	46	36	82	155	68	223
3	A	8	3	22	25	14	101	115
3	A	9	25	73	98	139	277	416
3	A	10	47	91	138	139	240	379
3	A	11	29	96	125	66	149	215
3	A	12	15	142	157	101	520	621
3	B	1	19	48	67	159	319	478
3	B	2	23	134	157	71	228	299
3	B	3	30	96	126	82	243	325
3	B	4	9	66	75	54	386	440
3	B	5	9	74	83	40	330	370
3	B	6	2	39	41	20	174	194
3	B	7	37	77	114	211	403	614
3	B	8	0	0	0	2	0	2
3	B	9	131	0	131	628	7	635
3	B	10	73	1788	1861	355	7754	8109
3	B	11	12	39	51	64	175	239
3	B	12	6	89	95	16	466	482
3	C	1	6	16	22	23	82	105
3	C	2	23	0	23	105	10	115
3	C	3	14	66	80	64	351	415
3	C	4	75	0	75	423	9	432
3	C	5	25	119	144	91	280	371
3	C	6	5	20	25	37	54	91
3	C	7	35	91	126	223	445	668
3	C	8	25	76	101	172	435	607
3	C	9	14	88	102	97	397	494
3	C	10	5	6	11	51	42	93
3	C	11	1	30	31	5	116	121
3	C	12	3	27	30	15	117	132
3	D	1	7	27	34	45	107	152
3	D	2	74	72	146	366	256	622
3	D	3	0	0	0	1	2	3
3	D	4	85	0	85	400	8	408
3	D	5	27	54	81	58	110	168
3	D	6	33	64	97	89	147	236
3	D	7	37	89	126	118	226	344
3	D	8	4	15	19	13	71	84
3	D	9	31	110	141	140	333	473
3	D	10	1	0	1	4	0	4
3	D	11	26	91	117	95	144	239
3	D	12	47	128	175	222	518	740
3	E	1	35	84	119	153	321	474
3	E	2	115	1	116	320	4	324
3	E	3	26	67	93	154	289	443
3	E	4	0	0	0	1	2	3
3	E	5	41	44	85	212	196	408
3	E	6	124	1	125	599	7	606
3	E	7	30	51	81	207	260	467
3	E	8	12	89	101	92	395	487
3	E	9	14	105	119	58	556	614
3	E	10	0	1	1	3	1	4
3	E	11	1	0	1	2	0	2
3	E	12	32	118	150	166	527	693
3	F	1	27	69	96	69	145	214
3	F	2	55	52	107	238	217	455
3	F	3	1	0	1	2	2	4
3	F	4	311	1544	1855	667	3825	4492
3	F	5	1	0	1	0	1	1
3	F	6	20	89	109	169	453	622
3	F	7	26	20	46	87	61	148
3	F	8	22	19	41	75	61	136
3	F	9	37	62	99	105	192	297
3	F	10	21	38	59	104	139	243
3	F	11	0	1	1	1	1	2
3	F	12	34	88	122	138	293	431
3	G	1	30	80	110	144	351	495
3	G	2	21	57	78	60	124	184
3	G	3	11	20	31	73	83	156
3	G	4	14	99	113	53	209	262
3	G	5	32	0	32	232	3	235
3	G	6	16	76	92	116	320	436
3	G	7	20	80	100	137	307	444
3	G	8	11	107	118	50	261	311
3	G	9	2	34	36	2	89	91
3	G	10	13	66	79	72	367	439
3	G	11	13	18	31	128	124	252
3	G	12	24	45	69	121	237	358
3	H	1	28	84	112	162	385	547
3	H	2	22	101	123	83	234	317
3	H	3	0	0	0	0	1	1
3	H	4	14	60	74	83	319	402
3	H	5	40	86	126	148	386	534
3	H	6	0	0	0	0	1	1
3	H	7	13	23	36	56	145	201
3	H	8	0	7	7	2	23	25
3	H	9	0	0	0	1	0	1
3	H	10	26	49	75	166	272	438
3	H	11	9	27	36	27	190	217
3	H	12	35	94	129	115	312	427
4	A	1	51	147	198	103	333	436
4	A	2	5	27	32	17	110	127
4	A	3	1	6	7	1	24	25
4	A	4	97	899	996	501	3519	4020
4	A	5	1	5	6	8	22	30
4	A	6	2	0	2	0	3	3
4	A	7	1	10	11	4	43	47
4	A	8	10	82	92	86	361	447
4	A	9	0	5	5	0	17	17
4	A	10	21	56	77	104	244	348
4	A	11	110	1	111	482	6	488
4	A	12	1	3	4	1	14	15
4	B	1	111	1	112	525	7	532
4	B	2	2	33	35	18	118	136
4	B	3	1	0	1	3	1	4
4	B	4	2	15	17	10	71	81
4	B	5	2	3	5	2	1	3
4	B	6	111	0	111	430	9	439
4	B	7	6	49	55	21	176	197
4	B	8	0	0	0	0	2	2
4	B	9	1	1	2	11	7	18
4	B	10	0	0	0	2	2	4
4	B	11	1	0	1	4	0	4
4	B	12	0	0	0	1	1	2
4	C	1	1	46	47	5	171	176
4	C	2	1	0	1	1	2	3
4	C	3	11	143	154	62	699	761
4	C	4	0	0	0	1	6	7
4	C	5	69	0	69	356	6	362
4	C	6	1	0	1	6	1	7
4	C	7	22	58	80	123	355	478
4	C	8	0	311	311	8	1235	1243
4	C	9	134	1	135	708	4	712
4	C	10	1	0	1	3	3	6
4	C	11	0	1	1	0	0	0
4	C	12	7	98	105	50	521	571
4	D	1	16	142	158	114	581	695
4	D	2	29	41	70	150	202	352
4	D	3	0	0	0	1	0	1
4	D	4	0	0	0	3	1	4
4	D	5	0	0	0	2	1	3
4	D	6	0	0	0	1	1	2
4	D	7	1	1	2	1	2	3
4	D	8	3	27	30	21	131	152
4	D	9	226	2	228	1019	10	1029
4	D	10	0	0	0	4	0	4
4	D	11	1	39	40	5	160	165
4	D	12	3	20	23	11	87	98

## Sheet: README
worksheet (titled by Method)	Column	Description
"by Eye"	Date	Date of the recount
"by Eye"	Assay #	Assay # of the recounted plates
"by Eye"	Plate #	96-well plate # of the recounted competition plate
"by Eye"	image #	plate number of the competition plate
"by Eye"	Total (brightfield)	Total number of worms counted under brightfield light
"by Eye"	Fluorescent (GFP)	Number of worms counted under fluorescent light (GFP filter)
"by Eye"	2nd count BF	Second count of total number of worms counted under brightfield light (same image as first count, counted approximately 1 month later)
"by Eye"	2nd count GFP	Second count of total number of worms counted under fluorescent light (same image as first count, counted approximately 1 month later)
"sorter"	PlateNumber	ID number of the 96-well count plate
"sorter"	Row	Row of the well of the 96-well count plate
"sorter"	Col	Column of the well of th 96-well count plate
"sorter"	GFP_subsample	number of GFP-expressing worms counted in the 1/4 volume subsample
"sorter"	wt_subsample	number of non-GFP-expressing worms counted in the 1/4 volume subsample
"sorter"	Total_subsample	Total number of worms counted in the 1/4 volume subsample, = the sum of GFP and non-GFP worms
"sorter"	GFP_remainder	number of GFP-expressing worms counted in the remaining 3/4 volume of the sample
"sorter"	wt_remainder	number of non-GFP-expressing worms counted in the remaining 3/4 volume of the sample
"sorter"	Total_remainder	Total number of worms counted in the remaining 3/4 volume of the sample, = the sum of GFP and non-GFP worms
