# Supplementary material for: Head-to-head comparison of three experimental methods of quantifying competitive fitness in C. elegans
Source: PLoS One. 2018 Oct 19;13(10):e0201507. doi: 10.1371/journal.pone.0201507 (PMC6195253; doi:10.1371/journal.pone.0201507)
Supplement: S1 File — CellProfiler project files 1–2 are used to train and create worm models. CellProfiler project file 3 is used to score focal and competitor worms in image pairs and output scores as .csv files. (ZIP) [file pone.0201507.s005.zip]

Archive with 35 entries (25 files):
- File S3/
- File S3/Competitive_Fitness_Images/
- File S3/Competitive_Fitness_Images/Assay 12 BF/
- File S3/Competitive_Fitness_Images/Assay 12 BF/BF_12_1_A01.tif
- File S3/Competitive_Fitness_Images/Assay 12 BF/BF_12_1_A06.tif
- File S3/Competitive_Fitness_Images/Assay 12 BF/BF_12_1_C05.tif
- File S3/Competitive_Fitness_Images/Assay 12 BF/BF_12_1_D02.tif
- File S3/Competitive_Fitness_Images/Assay 12 GFP/
- File S3/Competitive_Fitness_Images/Assay 12 GFP/GF_12_1_A01.tif
- File S3/Competitive_Fitness_Images/Assay 12 GFP/GF_12_1_A06.tif
- File S3/Competitive_Fitness_Images/Assay 12 GFP/GF_12_1_C05.tif
- File S3/Competitive_Fitness_Images/Assay 12 GFP/GF_12_1_D02.tif
- File S3/CP_outputs/
- File S3/CP_outputs/Assay_12_output/
- File S3/CP_outputs/Assay_12_output/Assay_12_output.csv
- File S3/CP_outputs/Assay_12_output/BF_12_1_A01_outlines.png
- File S3/CP_outputs/Assay_12_output/BF_12_1_A06_outlines.png
- File S3/CP_outputs/Assay_12_output/BF_12_1_C05_outlines.png
- File S3/CP_outputs/Assay_12_output/BF_12_1_D02_outlines.png
- File S3/CP_outputs/Assay_12_output/GF_12_1_A01_GFP.png
- File S3/CP_outputs/Assay_12_output/GF_12_1_A06_GFP.png
- File S3/CP_outputs/Assay_12_output/GF_12_1_C05_GFP.png
- File S3/CP_outputs/Assay_12_output/GF_12_1_D02_GFP.png
- File S3/CP_outputs/worm_model_training_output/
- File S3/CP_outputs/worm_model_training_output/Assay_12_worm_model_trianing_output/
- File S3/CP_outputs/worm_model_training_output/Assay_12_worm_model_trianing_output/BF_12_1_A01_SingleWorms.png
- File S3/CP_outputs/worm_model_training_output/Assay_12_worm_model_trianing_output/BF_12_1_A06_SingleWorms.png
- File S3/CP_outputs/worm_model_training_output/Assay_12_worm_model_trianing_output/BF_12_1_C05_SingleWorms.png
- File S3/CP_outputs/worm_model_training_output/Assay_12_worm_model_trianing_output/BF_12_1_D02_SingleWorms.png
- File S3/CP_Project files/
- File S3/CP_Project files/1_identifying_single_worms_for_worm_model.cpproj
- File S3/CP_Project files/2_create_new_worm_model.cpproj
- File S3/CP_Project files/3_UntangleWormsCountGFP_Assay_12.cpproj
- File S3/CP_worm models/
- File S3/CP_worm models/Assay_12_WM.xml
