# Supplementary material for: Head-to-head comparison of three experimental methods of quantifying competitive fitness in C. elegans
Source: PLoS One. 2018 Oct 19;13(10):e0201507. doi: 10.1371/journal.pone.0201507 (PMC6195253; doi:10.1371/journal.pone.0201507)
Supplement: S1 File — CellProfiler project files 1–2 are used to train and create worm models. CellProfiler project file 3 is used to score focal and competitor worms in image pairs and output scores as .csv files. (ZIP) [file pone.0201507.s005.zip › File S3/CP_outputs/Assay_12_output/Assay_12_output.csv]

ImageNumber	ObjectNumber	Metadata_Assay	Metadata_FileLocation	Metadata_Frame	Metadata_Plate	Metadata_Plate	Metadata_Series	Metadata_Well	Metadata_Well	Metadata_image_type	Children_GFPobjects_Count	Location_Center_X	Location_Center_Y	Worm_Length
1	1	12	nan	0	1	1	0	A01	A01	nan	0	509.55299539170505	9.9953917050691246	34.627416997969526
1	2	12	nan	0	1	1	0	A01	A01	nan	1	225.98208955223882	57.447761194029852	57.518270855951791
1	3	12	nan	0	1	1	0	A01	A01	nan	1	261.281914893617	38.234042553191486	39.881752403521546
1	4	12	nan	0	1	1	0	A01	A01	nan	0	255.64179104477611	41.835820895522389	58.273273199986967
1	5	12	nan	0	1	1	0	A01	A01	nan	0	221.10151187904967	105.1792656587473	79.939452634025969
1	6	12	nan	0	1	1	0	A01	A01	nan	0	429.88524590163934	28.03688524590164	40.798989873223334
1	7	12	nan	0	1	1	0	A01	A01	nan	0	175.13456464379948	32.266490765171504	63.04163056034259
1	8	12	nan	0	1	1	0	A01	A01	nan	1	184.80645161290323	50.961290322580645	52.999047889580737
1	9	12	nan	0	1	1	0	A01	A01	nan	1	686.8045602605863	48.938110749185668	52.157381084111172
1	10	12	nan	0	1	1	0	A01	A01	nan	0	455.25141242937855	55.740112994350284	55.79898987322332
1	11	12	nan	0	1	1	0	A01	A01	nan	0	752.58677685950408	43.68181818181818	40.384776310850235
1	12	12	nan	0	1	1	0	A01	A01	nan	0	501.21513944223108	67.657370517928285	40.384776310850235
1	13	12	nan	0	1	1	0	A01	A01	nan	0	419.39837398373982	76.699186991869922	60.041630560342611
1	14	12	nan	0	1	1	0	A01	A01	nan	0	257.33118971061094	73.938906752411569	55.336309061214074
1	15	12	nan	0	1	1	0	A01	A01	nan	0	242.44401544401543	92.081081081081081	49.578949748333365
1	16	12	nan	0	1	1	0	A01	A01	nan	1	300.49224806201551	77.434108527131784	41.55634918610405
1	17	12	nan	0	1	1	0	A01	A01	nan	0	112.41694915254237	89.166101694915255	47.112698372208087
1	18	12	nan	0	1	1	0	A01	A01	nan	0	150.98181818181817	110.31363636363636	36.213203435596427
1	19	12	nan	0	1	1	0	A01	A01	nan	0	470.50113895216401	107.40546697038724	75.52691193458115
1	20	12	nan	0	1	1	0	A01	A01	nan	0	365.94163424124514	128.99221789883268	41.384776310850235
1	21	12	nan	0	1	1	0	A01	A01	nan	0	289.66666666666669	122.35742971887551	39.627416997969519
1	22	12	nan	0	1	1	0	A01	A01	nan	0	253.35943060498221	119.75800711743773	45.213203435596405
1	23	12	nan	0	1	1	0	A01	A01	nan	0	517.78195488721803	138.34586466165413	43.041630560342611
1	24	12	nan	0	1	1	0	A01	A01	nan	0	79.420792079207928	187.0	39.349377346602957
1	25	12	nan	0	1	1	0	A01	A01	nan	0	104.64	139.38333333333333	49.081160236016771
1	26	12	nan	0	1	1	0	A01	A01	nan	0	67.384615384615387	190.18099547511312	43.785844453984339
1	27	12	nan	0	1	1	0	A01	A01	nan	1	95.080495356037147	160.83281733746131	54.941172205932872
1	28	12	nan	0	1	1	0	A01	A01	nan	1	134.06126914660831	163.9671772428884	75.364794202317682
1	29	12	nan	0	1	1	0	A01	A01	nan	0	71.497409326424872	212.31347150259069	67.707939952825313
1	30	12	nan	0	1	1	0	A01	A01	nan	0	100.35374149659864	197.98185941043084	80.103025958522252
1	31	12	nan	0	1	1	0	A01	A01	nan	0	692.75862068965512	132.35249042145594	45.526911934581179
1	32	12	nan	0	1	1	0	A01	A01	nan	0	174.09195402298852	149.01149425287358	43.041630560342611
1	33	12	nan	0	1	1	0	A01	A01	nan	0	542.83189655172418	154.29741379310346	36.627416997969526
1	34	12	nan	0	1	1	0	A01	A01	nan	0	325.8217821782178	160.06930693069307	32.384776310850242
1	35	12	nan	0	1	1	0	A01	A01	nan	0	419.16250000000002	148.55000000000001	38.384776310850228
1	36	12	nan	0	1	1	0	A01	A01	nan	0	215.02542372881356	159.94915254237287	37.526911934581186
1	37	12	nan	0	1	1	0	A01	A01	nan	0	493.31779661016947	154.76694915254237	37.213203435596427
1	38	12	nan	0	1	1	0	A01	A01	nan	1	38.550561797752806	167.52808988764045	44.041630560342611
1	39	12	nan	0	1	1	0	A01	A01	nan	0	645.78538812785393	201.94977168949771	35.455844122715718
1	40	12	nan	0	1	1	0	A01	A01	nan	0	399.11387900355874	189.47330960854092	45.698484809834987
1	41	12	nan	0	1	1	0	A01	A01	nan	0	729.18584070796464	195.4646017699115	35.698484809835001
1	42	12	nan	0	1	1	0	A01	A01	nan	0	151.57831325301206	193.20883534136547	40.798989873223327
1	43	12	nan	0	1	1	0	A01	A01	nan	1	485.6754966887417	198.03642384105962	49.284271247461895
1	44	12	nan	0	1	1	0	A01	A01	nan	0	576.17869415807559	200.93814432989691	46.556349186104029
1	45	12	nan	0	1	1	0	A01	A01	nan	0	22.516363636363636	214.93454545454546	44.384776310850228
1	46	12	nan	0	1	1	0	A01	A01	nan	0	378.49072164948456	251.27422680412371	78.413261451953829
1	47	12	nan	0	1	1	0	A01	A01	nan	0	132.40869565217392	258.05217391304348	38.041630560342611
1	48	12	nan	0	1	1	0	A01	A01	nan	0	536.18025751072958	261.77682403433477	36.87005768508881
1	49	12	nan	0	1	1	0	A01	A01	nan	0	595.71627906976744	271.42325581395346	34.142135623730958
1	50	12	nan	0	1	1	0	A01	A01	nan	0	184.56923076923076	281.77692307692308	64.355339059327349
1	51	12	nan	0	1	1	0	A01	A01	nan	0	485.73851590106005	266.21554770318022	45.041630560342604
1	52	12	nan	0	1	1	0	A01	A01	nan	0	97.079545454545453	279.43939393939394	43.041630560342611
1	53	12	nan	0	1	1	0	A01	A01	nan	0	415.07296137339057	270.94420600858371	37.313708498984759
1	54	12	nan	0	1	1	0	A01	A01	nan	0	149.94849785407726	273.93133047210301	37.213203435596427
1	55	12	nan	0	1	1	0	A01	A01	nan	0	215.16363636363636	286.04090909090911	35.041630560342618
1	56	12	nan	0	1	1	0	A01	A01	nan	0	634.46153846153845	278.20361990950227	35.142135623730951
1	57	12	nan	0	1	1	0	A01	A01	nan	1	233.15652173913043	294.81739130434784	36.55634918610405
1	58	12	nan	0	1	1	0	A01	A01	nan	1	523.85772357723579	296.7520325203252	40.627416997969519
1	59	12	nan	0	1	1	0	A01	A01	nan	1	628.28925619834706	299.7582644628099	78.840620433565888
1	60	12	nan	0	1	1	0	A01	A01	nan	0	330.65124555160145	299.26690391459073	45.941125496954271
1	61	12	nan	0	1	1	0	A01	A01	nan	0	544.96396396396392	294.9954954954955	37.798989873223334
1	62	12	nan	0	1	1	0	A01	A01	nan	0	416.5506072874494	388.01417004048585	80.81118318204301
1	63	12	nan	0	1	1	0	A01	A01	nan	0	452.74248927038627	319.94206008583689	76.42640687119281
1	64	12	nan	0	1	1	0	A01	A01	nan	0	53.869747899159663	305.44957983193279	37.627416997969519
1	65	12	nan	0	1	1	0	A01	A01	nan	0	509.03017241379308	304.4655172413793	36.627416997969526
1	66	12	nan	0	1	1	0	A01	A01	nan	0	265.76610169491528	328.28813559322032	49.041630560342604
1	67	12	nan	0	1	1	0	A01	A01	nan	0	407.04132231404958	330.07851239669424	39.213203435596419
1	68	12	nan	0	1	1	0	A01	A01	nan	0	653.60098522167493	330.17241379310343	33.384776310850242
1	69	12	nan	0	1	1	0	A01	A01	nan	0	42.467811158798284	339.75107296137338	37.284271247461902
1	70	12	nan	0	1	1	0	A01	A01	nan	0	625.10080645161293	355.66129032258067	40.041630560342604
1	71	12	nan	0	1	1	0	A01	A01	nan	0	509.85992217898831	349.80544747081711	42.041630560342618
1	72	12	nan	0	1	1	0	A01	A01	nan	0	646.59655172413795	391.35172413793106	47.313708498984752
1	73	12	nan	0	1	1	0	A01	A01	nan	0	682.72614107883817	401.84232365145226	38.507881936467896
1	74	12	nan	0	1	1	0	A01	A01	nan	0	591.40931372549016	387.45588235294116	66.442698703476708
1	75	12	nan	0	1	1	0	A01	A01	nan	0	690.39130434782612	388.76923076923077	48.608386999856236
1	76	12	nan	0	1	1	0	A01	A01	nan	0	137.17299578059072	393.957805907173	38.041630560342618
1	77	12	nan	0	1	1	0	A01	A01	nan	0	110.99303135888502	396.86759581881535	48.99316331070645
1	78	12	nan	0	1	1	0	A01	A01	nan	0	231.86486486486487	389.96846846846847	35.142135623730951
1	79	12	nan	0	1	1	0	A01	A01	nan	1	429.20574162679424	405.95215311004785	33.142135623730951
1	80	12	nan	0	1	1	0	A01	A01	nan	1	14.05511811023622	411.77952755905511	41.45584412271571
1	81	12	nan	0	1	1	0	A01	A01	nan	0	643.54587155963304	423.86238532110093	34.727922061357859
1	82	12	nan	0	1	1	0	A01	A01	nan	0	561.95238095238096	426.11255411255411	36.556349186104043
1	83	12	nan	0	1	1	0	A01	A01	nan	0	449.87311827956989	429.32043010752687	76.241688576700014
1	84	12	nan	0	1	1	0	A01	A01	nan	0	482.84897959183672	416.04897959183671	38.870057685088803
1	85	12	nan	0	1	1	0	A01	A01	nan	1	676.48034934497821	419.19650655021832	36.556349186104043
1	86	12	nan	0	1	1	0	A01	A01	nan	0	580.78540772532187	423.0429184549356	37.970562748477143
1	87	12	nan	0	1	1	0	A01	A01	nan	0	177.55445544554456	451.72029702970298	67.254833995938995
1	88	12	nan	0	1	1	0	A01	A01	nan	0	147.27586206896552	425.35249042145591	42.041630560342611
1	89	12	nan	0	1	1	0	A01	A01	nan	0	761.1880733944954	421.24770642201833	35.313708498984759
1	90	12	nan	0	1	1	0	A01	A01	nan	0	93.731404958677686	433.19421487603307	38.284271247461909
1	91	12	nan	0	1	1	0	A01	A01	nan	0	101.28104575163398	457.95098039215685	51.798989873223327
1	92	12	nan	0	1	1	0	A01	A01	nan	0	221.23648648648648	454.64189189189187	38.647181835806606
1	93	12	nan	0	1	1	0	A01	A01	nan	0	229.11026615969581	479.71102661596956	42.028485141103616
1	94	12	nan	0	1	1	0	A01	A01	nan	0	228.86065573770492	442.56557377049182	54.89265824731811
1	95	12	nan	0	1	1	0	A01	A01	nan	0	552.59829059829065	448.17521367521368	38.685339390596006
1	96	12	nan	0	1	1	0	A01	A01	nan	0	532.74339622641514	447.76603773584907	42.627416997969519
1	97	12	nan	0	1	1	0	A01	A01	nan	1	657.16814159292039	444.05752212389382	36.45584412271571
1	98	12	nan	0	1	1	0	A01	A01	nan	0	62.596825396825395	447.97777777777776	50.526911934581172
1	99	12	nan	0	1	1	0	A01	A01	nan	1	708.60185185185185	452.94907407407408	33.384776310850242
1	100	12	nan	0	1	1	0	A01	A01	nan	1	631.12096774193549	463.11693548387098	39.384776310850242
1	101	12	nan	0	1	1	0	A01	A01	nan	0	606.51437699680514	460.98083067092654	50.526911934581179
1	102	12	nan	0	1	1	0	A01	A01	nan	1	673.98241758241761	460.96703296703299	76.42640687119281
1	103	12	nan	0	1	1	0	A01	A01	nan	0	259.71268656716416	454.79850746268659	43.384776310850235
1	104	12	nan	0	1	1	0	A01	A01	nan	0	305.29304029304029	472.93772893772893	43.627416997969519
1	105	12	nan	0	1	1	0	A01	A01	nan	0	341.93311036789299	473.90635451505017	47.455844122715703
1	106	12	nan	0	1	1	0	A01	A01	nan	0	398.85849056603774	466.02830188679246	59.65590213907312
1	107	12	nan	0	1	1	0	A01	A01	nan	0	402.34101382488478	482.06912442396316	60.478444684945011
1	108	12	nan	0	1	1	0	A01	A01	nan	1	498.40625	477.36874999999998	62.342193640088375
1	109	12	nan	0	1	1	0	A01	A01	nan	0	550.28205128205127	520.45054945054949	44.627416997969519
1	110	12	nan	0	1	1	0	A01	A01	nan	0	484.50261780104711	484.30366492146595	40.290890666059987
1	111	12	nan	0	1	1	0	A01	A01	nan	0	525.31865284974094	498.84974093264248	64.241688576700028
1	112	12	nan	0	1	1	0	A01	A01	nan	0	93.8717277486911	497.5523560209424	62.840620433565903
1	113	12	nan	0	1	1	0	A01	A01	nan	0	67.965779467680605	522.35741444866915	41.922095498840982
1	114	12	nan	0	1	1	0	A01	A01	nan	0	136.81349206349208	484.92857142857144	42.041630560342611
1	115	12	nan	0	1	1	0	A01	A01	nan	0	259.29007633587787	493.11704834605598	63.526911934581165
1	116	12	nan	0	1	1	0	A01	A01	nan	0	277.10000000000002	513.42857142857144	45.284271247461895
1	117	12	nan	0	1	1	0	A01	A01	nan	0	700.44343891402718	485.4660633484163	35.041630560342611
1	118	12	nan	0	1	1	0	A01	A01	nan	0	578.71478873239437	488.03521126760563	44.798989873223334
1	119	12	nan	0	1	1	0	A01	A01	nan	0	43.460176991150441	497.37610619469024	37.213203435596419
1	120	12	nan	0	1	1	0	A01	A01	nan	0	645.11013215859032	496.59471365638768	36.87005768508881
1	121	12	nan	0	1	1	0	A01	A01	nan	1	171.30769230769232	501.83216783216784	19.313708498984763
1	122	12	nan	0	1	1	0	A01	A01	nan	0	208.55212355212356	507.23166023166021	43.627416997969505
1	123	12	nan	0	1	1	0	A01	A01	nan	0	464.67111111111109	511.75555555555553	35.970562748477136
1	124	12	nan	0	1	1	0	A01	A01	nan	0	130.89682539682539	525.26587301587301	40.384776310850235
1	125	12	nan	0	1	1	0	A01	A01	nan	0	697.04435483870964	532.11693548387098	40.384776310850228
1	126	12	nan	0	1	1	0	A01	A01	nan	0	247.31140350877192	536.88157894736844	36.041630560342618
1	127	12	nan	0	1	1	0	A01	A01	nan	1	401.92468619246864	535.20502092050208	37.798989873223327
1	128	12	nan	0	1	1	0	A01	A01	nan	0	364.86006825938568	541.97610921501712	47.870057685088803
1	129	12	nan	0	1	1	0	A01	A01	nan	1	755.37269372693731	535.74907749077488	43.041630560342604
1	130	12	nan	0	1	1	0	A01	A01	nan	0	484.33794466403162	559.04150197628462	86.355339059327335
1	131	12	nan	0	1	1	0	A01	A01	nan	1	524.5234375	548.3984375	41.093668374094797
1	132	12	nan	0	1	1	0	A01	A01	nan	1	190.64253393665157	554.47058823529414	35.798989873223334
1	133	12	nan	0	1	1	0	A01	A01	nan	0	544.08960573476702	550.71326164874552	45.213203435596427
1	134	12	nan	0	1	1	0	A01	A01	nan	0	363.44329896907215	583.13144329896909	63.112698372208079
1	135	12	nan	0	1	1	0	A01	A01	nan	1	357.23790322580646	622.95161290322585	38.856912265849807
1	136	12	nan	0	1	1	0	A01	A01	nan	0	116.3250773993808	583.00928792569664	51.183766184073569
1	137	12	nan	0	1	1	0	A01	A01	nan	1	414.88671875	595.1796875	49.828976541460321
1	138	12	nan	0	1	1	0	A01	A01	nan	0	412.39047619047619	585.2714285714286	42.417733276904904
1	139	12	nan	0	1	1	0	A01	A01	nan	1	575.54999999999995	585.7714285714286	47.284271247461888
1	140	12	nan	0	1	1	0	A01	A01	nan	0	35.756410256410255	594.31623931623926	37.798989873223327
1	141	12	nan	0	1	1	0	A01	A01	nan	0	159.86324786324786	600.5	36.798989873223334
1	142	12	nan	0	1	1	0	A01	A01	nan	0	783.07905138339925	609.296442687747	40.041630560342618
1	143	12	nan	0	1	1	0	A01	A01	nan	1	757.39501779359432	607.51957295373666	45.142135623730951
1	144	12	nan	0	1	1	0	A01	A01	nan	0	186.19758064516128	626.68951612903231	41.213203435596419
1	145	12	nan	0	1	1	0	A01	A01	nan	1	442.42727272727274	645.12045454545455	70.627416997969505
1	146	12	nan	0	1	1	0	A01	A01	nan	1	424.62875536480686	713.26394849785413	77.840620433565903
1	147	12	nan	0	1	1	0	A01	A01	nan	0	645.61089494163423	624.4552529182879	40.798989873223327
1	148	12	nan	0	1	1	0	A01	A01	nan	0	742.13750000000005	624.6541666666667	38.048249978940703
1	149	12	nan	0	1	1	0	A01	A01	nan	0	203.04961832061068	639.09160305343516	42.798989873223334
1	150	12	nan	0	1	1	0	A01	A01	nan	1	408.32400000000001	651.99599999999998	39.142135623730951
1	151	12	nan	0	1	1	0	A01	A01	nan	0	597.08130081300817	655.92276422764223	39.698484809834994
1	152	12	nan	0	1	1	0	A01	A01	nan	0	470.23282442748092	651.33587786259545	42.627416997969512
1	153	12	nan	0	1	1	0	A01	A01	nan	0	711.30172413793105	656.47844827586209	36.455844122715718
1	154	12	nan	0	1	1	0	A01	A01	nan	0	478.93811881188117	673.69801980198019	65.669047558312087
1	155	12	nan	0	1	1	0	A01	A01	nan	0	69.019379844961236	663.37209302325584	41.627416997969519
1	156	12	nan	0	1	1	0	A01	A01	nan	0	175.49438202247191	696.05056179775283	43.213203435596427
1	157	12	nan	0	1	1	0	A01	A01	nan	0	166.68848758465012	702.74492099322799	85.808884584156061
1	158	12	nan	0	1	1	0	A01	A01	nan	0	134.45922746781116	680.23175965665234	36.798989873223334
1	159	12	nan	0	1	1	0	A01	A01	nan	1	396.92746113989637	724.56476683937819	62.597979746446619
1	160	12	nan	0	1	1	0	A01	A01	nan	0	273.7090163934426	697.81967213114751	38.698484809835001
1	161	12	nan	0	1	1	0	A01	A01	nan	0	260.64388489208631	708.30215827338134	44.35533905932737
1	162	12	nan	0	1	1	0	A01	A01	nan	0	624.53097345132744	708.55752212389382	35.55634918610405
1	163	12	nan	0	1	1	0	A01	A01	nan	1	578.0585774058577	705.16317991631797	38.627416997969519
1	164	12	nan	0	1	1	0	A01	A01	nan	1	67.971544715447152	701.58943089430898	40.970562748477136
1	165	12	nan	0	1	1	0	A01	A01	nan	0	499.08571428571429	714.66122448979593	38.970562748477136
1	166	12	nan	0	1	1	0	A01	A01	nan	0	784.5	730.55925925925931	43.970562748477136
1	167	12	nan	0	1	1	0	A01	A01	nan	0	83.813765182186231	750.80971659919032	38.333473336821839
1	168	12	nan	0	1	1	0	A01	A01	nan	0	690.92405063291142	748.87341772151899	37.213203435596427
1	169	12	nan	0	1	1	0	A01	A01	nan	0	346.72146118721463	753.24200913242009	34.627416997969526
1	170	12	nan	0	1	1	0	A01	A01	nan	0	269.95617529880479	749.92031872509961	39.970562748477143
1	171	12	nan	0	1	1	0	A01	A01	nan	0	497.3067092651757	755.1597444089457	50.750522623587173
1	172	12	nan	0	1	1	0	A01	A01	nan	0	155.95020746887965	760.83817427385895	38.028485141103623
1	173	12	nan	0	1	1	0	A01	A01	nan	0	61.484375	770.171875	40.970562748477136
1	174	12	nan	0	1	1	0	A01	A01	nan	0	290.34259259259261	788.20987654320993	53.821590435452642
1	175	12	nan	0	1	1	0	A01	A01	nan	0	469.89915966386553	771.98739495798316	38.041630560342618
1	176	12	nan	0	1	1	0	A01	A01	nan	1	429.71315789473687	796.82631578947371	63.164736185960265
1	177	12	nan	0	1	1	0	A01	A01	nan	1	366.22648083623693	773.45993031358887	45.798989873223327
1	178	12	nan	0	1	1	0	A01	A01	nan	0	610.22047244094483	773.25984251968509	40.627416997969512
1	179	12	nan	0	1	1	0	A01	A01	nan	0	389.84100418410043	794.39330543933056	38.142135623730944
1	180	12	nan	0	1	1	0	A01	A01	nan	0	321.90588235294115	783.33725490196082	40.556349186104043
1	181	12	nan	0	1	1	0	A01	A01	nan	0	407.14170040485828	796.70040485829963	39.870057685088803
1	182	12	nan	0	1	1	0	A01	A01	nan	1	75.65367965367966	800.34199134199139	37.627416997969519
1	183	12	nan	0	1	1	0	A01	A01	nan	1	459.27622377622379	801.37412587412587	45.698484809834973
1	184	12	nan	0	1	1	0	A01	A01	nan	0	218.535593220339	807.05084745762713	48.698484809834987
1	185	12	nan	0	1	1	0	A01	A01	nan	1	717.39999999999998	819.269387755102	38.970562748477136
1	186	12	nan	0	1	1	0	A01	A01	nan	0	140.12389380530973	811.12389380530976	36.970562748477136
1	187	12	nan	0	1	1	0	A01	A01	nan	0	176.90347490347492	823.6949806949807	41.798989873223327
1	188	12	nan	0	1	1	0	A01	A01	nan	1	595.65799256505579	836.94423791821566	43.384776310850228
1	189	12	nan	0	1	1	0	A01	A01	nan	0	611.10915492957747	820.20774647887322	47.093668374094797
1	190	12	nan	0	1	1	0	A01	A01	nan	0	519.67226890756308	831.40756302521004	39.55634918610405
1	191	12	nan	0	1	1	0	A01	A01	nan	0	333.48611111111109	845.11458333333337	45.798989873223334
1	192	12	nan	0	1	1	0	A01	A01	nan	0	717.90427698574342	847.63951120162938	80.112698372208058
1	193	12	nan	0	1	1	0	A01	A01	nan	1	660.28134556574923	866.9174311926605	52.455844122715703
1	194	12	nan	0	1	1	0	A01	A01	nan	0	610.9591836734694	860.43265306122453	38.556349186104043
1	195	12	nan	0	1	1	0	A01	A01	nan	0	99.67685589519651	872.3318777292576	35.970562748477143
1	196	12	nan	0	1	1	0	A01	A01	nan	0	265.78682170542635	879.64341085271315	42.093668374094797
1	197	12	nan	0	1	1	0	A01	A01	nan	0	487.77016129032256	883.25806451612902	39.213203435596427
1	198	12	nan	0	1	1	0	A01	A01	nan	0	731.51086956521738	893.52173913043475	60.59797974644664
1	199	12	nan	0	1	1	0	A01	A01	nan	1	47.718309859154928	883.85915492957747	33.384776310850242
1	200	12	nan	0	1	1	0	A01	A01	nan	0	599.3111888111888	898.51398601398603	47.455844122715703
1	201	12	nan	0	1	1	0	A01	A01	nan	1	174.07456140350877	897.81140350877195	37.041630560342618
1	202	12	nan	0	1	1	0	A01	A01	nan	0	555.9434628975265	908.46643109540639	45.213203435596427
1	203	12	nan	0	1	1	0	A01	A01	nan	0	531.33455882352939	919.51470588235293	43.79898987322332
1	204	12	nan	0	1	1	0	A01	A01	nan	0	336.85022026431716	906.36563876651985	35.970562748477143
1	205	12	nan	0	1	1	0	A01	A01	nan	1	639.44799999999998	912.13199999999995	39.556349186104043
1	206	12	nan	0	1	1	0	A01	A01	nan	0	689.25954198473278	917.80152671755729	42.112698372208094
1	207	12	nan	0	1	1	0	A01	A01	nan	1	69.756024096385545	919.96084337349396	53.526911934581165
1	208	12	nan	0	1	1	0	A01	A01	nan	0	315.74084507042255	932.99436619718313	57.433026289790917
1	209	12	nan	0	1	1	0	A01	A01	nan	0	119.20717131474103	925.17529880478082	43.041630560342611
1	210	12	nan	0	1	1	0	A01	A01	nan	0	580.625	925.91532258064512	40.455844122715703
1	211	12	nan	0	1	1	0	A01	A01	nan	0	188.24680851063829	929.42553191489367	36.970562748477136
1	212	12	nan	0	1	1	0	A01	A01	nan	0	452.04827586206898	947.92758620689654	45.87005768508881
1	213	12	nan	0	1	1	0	A01	A01	nan	0	726.32919254658384	965.90372670807449	51.213203435596412
1	214	12	nan	0	1	1	0	A01	A01	nan	0	160.59288537549406	966.01185770750988	42.384776310850235
1	215	12	nan	0	1	1	0	A01	A01	nan	0	661.50190114068437	968.11406844106466	41.698484809834994
1	216	12	nan	0	1	1	0	A01	A01	nan	0	267.00904977375563	965.04524886877823	36.213203435596427
1	217	12	nan	0	1	1	0	A01	A01	nan	0	290.56108597285066	979.51131221719459	34.384776310850242
2	1	12	nan	0	1	1	0	A06	A06	nan	0	98.535117056856194	68.732441471571903	47.455844122715689
2	2	12	nan	0	1	1	0	A06	A06	nan	1	109.43877551020408	46.761904761904759	46.851027686975513
2	3	12	nan	0	1	1	0	A06	A06	nan	0	756.23837209302326	37.081395348837212	26.87817863082028
2	4	12	nan	0	1	1	0	A06	A06	nan	0	381.12692307692305	69.688461538461539	42.872202395792037
2	5	12	nan	0	1	1	0	A06	A06	nan	0	662.73448275862074	103.76551724137931	46.922095498840974
2	6	12	nan	0	1	1	0	A06	A06	nan	0	200.34161490683229	118.56521739130434	65.531189554780511
2	7	12	nan	0	1	1	0	A06	A06	nan	0	214.47282608695653	119.64130434782609	42.313708498984759
2	8	12	nan	0	1	1	0	A06	A06	nan	0	540.89803921568625	99.678431372549014	43.407423582058151
2	9	12	nan	0	1	1	0	A06	A06	nan	1	504.91688311688313	114.36623376623376	62.821590435452649
2	10	12	nan	0	1	1	0	A06	A06	nan	0	63.807860262008731	156.47598253275109	61.534053062813243
2	11	12	nan	0	1	1	0	A06	A06	nan	0	67.56637168141593	132.0796460176991	40.860482829965839
2	12	12	nan	0	1	1	0	A06	A06	nan	0	445.52595155709344	168.65397923875432	46.112698372208079
2	13	12	nan	0	1	1	0	A06	A06	nan	0	269.65151515151513	166.36666666666667	54.041630560342604
2	14	12	nan	0	1	1	0	A06	A06	nan	0	65.755627009646304	195.29581993569133	48.028554240348271
2	15	12	nan	0	1	1	0	A06	A06	nan	0	197.74803149606299	189.51181102362204	15.444200230610099
2	16	12	nan	0	1	1	0	A06	A06	nan	0	588.77399380804957	211.34055727554178	52.112698372208094
2	17	12	nan	0	1	1	0	A06	A06	nan	1	454.45637583892619	228.20805369127515	47.941125496954271
2	18	12	nan	0	1	1	0	A06	A06	nan	0	634.11764705882354	250.46405228758169	23.608386999856233
2	19	12	nan	0	1	1	0	A06	A06	nan	0	573.02649006622516	255.99668874172184	49.870057685088803
2	20	12	nan	0	1	1	0	A06	A06	nan	0	612.97718631178702	267.99239543726236	41.39139572944832
2	21	12	nan	0	1	1	0	A06	A06	nan	1	190.00653594771242	308.52614379084969	50.041630560342611
2	22	12	nan	0	1	1	0	A06	A06	nan	0	439.73578595317724	340.90301003344484	47.79898987322332
2	23	12	nan	0	1	1	0	A06	A06	nan	0	220.40939597315437	369.08724832214767	72.183766184073519
2	24	12	nan	0	1	1	0	A06	A06	nan	0	261.81481481481484	365.5	43.112698372208087
2	25	12	nan	0	1	1	0	A06	A06	nan	1	62.050505050505052	380.86531986531986	46.428627562551299
2	26	12	nan	0	1	1	0	A06	A06	nan	0	718.77635782747609	427.82747603833866	50.142135623730937
2	27	12	nan	0	1	1	0	A06	A06	nan	2	25.196363636363635	448.63999999999999	46.284271247461902
2	28	12	nan	0	1	1	0	A06	A06	nan	1	612.21587301587306	483.93650793650795	52.355339059327356
2	29	12	nan	0	1	1	0	A06	A06	nan	0	754.96515679442507	476.0034843205575	46.041630560342611
2	30	12	nan	0	1	1	0	A06	A06	nan	1	288.2861635220126	492.82075471698113	50.426370889642527
2	31	12	nan	0	1	1	0	A06	A06	nan	0	210.89802631578948	491.6611842105263	47.80844501621366
2	32	12	nan	0	1	1	0	A06	A06	nan	0	582.70431893687703	512.25913621262464	48.769552621700456
2	33	12	nan	0	1	1	0	A06	A06	nan	0	756.91408934707908	513.83848797250857	47.526911934581172
2	34	12	nan	0	1	1	0	A06	A06	nan	0	497.37230769230769	526.46769230769235	52.284271247461888
2	35	12	nan	0	1	1	0	A06	A06	nan	0	92.212707182320443	517.91436464088395	61.112698372208065
2	36	12	nan	0	1	1	0	A06	A06	nan	0	475.58749999999998	543.82500000000005	23.142135623730955
2	37	12	nan	0	1	1	0	A06	A06	nan	0	115.48787878787878	552.5333333333333	53.769552621700448
2	38	12	nan	0	1	1	0	A06	A06	nan	0	307.52215189873419	585.14556962025313	50.941125496954271
2	39	12	nan	0	1	1	0	A06	A06	nan	0	762.66776315789468	610.90131578947364	48.870057685088796
2	40	12	nan	0	1	1	0	A06	A06	nan	0	200.7483870967742	615.69032258064522	50.041630560342597
2	41	12	nan	0	1	1	0	A06	A06	nan	0	586.02068965517242	640.49310344827586	46.970562748477121
2	42	12	nan	0	1	1	0	A06	A06	nan	1	488.82227488151659	654.74407582938386	68.426406871192825
2	43	12	nan	0	1	1	0	A06	A06	nan	0	83.624561403508778	689.39298245614032	46.093668374094804
2	44	12	nan	0	1	1	0	A06	A06	nan	0	83.193548387096769	662.87096774193549	46.041630560342611
2	45	12	nan	0	1	1	0	A06	A06	nan	0	122.5693950177936	663.91459074733098	46.604320768143111
2	46	12	nan	0	1	1	0	A06	A06	nan	1	124.04307692307692	680.71384615384613	52.440161448987645
2	47	12	nan	0	1	1	0	A06	A06	nan	0	229.41311475409836	670.51475409836064	50.284271247461888
2	48	12	nan	0	1	1	0	A06	A06	nan	0	642.25089605734763	688.23297491039432	46.284271247461895
2	49	12	nan	0	1	1	0	A06	A06	nan	0	535.89225589225589	697.66329966329965	47.698484809834987
2	50	12	nan	0	1	1	0	A06	A06	nan	2	178.22832369942196	699.71676300578031	56.627416997969497
2	51	12	nan	0	1	1	0	A06	A06	nan	1	572.05136986301375	700.42123287671234	47.556349186104043
2	52	12	nan	0	1	1	0	A06	A06	nan	0	207.4878787878788	714.0545454545454	52.941125496954264
2	53	12	nan	0	1	1	0	A06	A06	nan	0	135.83832335329342	723.83832335329339	55.112698372208079
2	54	12	nan	0	1	1	0	A06	A06	nan	0	424.62305295950154	750.43613707165105	52.112698372208072
2	55	12	nan	0	1	1	0	A06	A06	nan	0	183.58823529411765	774.49845201238395	52.698484809834966
2	56	12	nan	0	1	1	0	A06	A06	nan	0	559.66442953020135	793.46308724832215	48.698484809834973
2	57	12	nan	0	1	1	0	A06	A06	nan	1	557.32278481012656	769.10126582278485	52.235803997825741
2	58	12	nan	0	1	1	0	A06	A06	nan	2	320.82172701949861	793.62952646239557	58.526911934581165
2	59	12	nan	0	1	1	0	A06	A06	nan	1	508.62631578947367	818.1894736842105	61.384776310850214
2	60	12	nan	0	1	1	0	A06	A06	nan	0	498.49861495844874	878.1246537396122	60.313708498984745
2	61	12	nan	0	1	1	0	A06	A06	nan	0	78.108882521489974	819.92836676217769	55.597979746446647
2	62	12	nan	0	1	1	0	A06	A06	nan	0	709.70569620253161	855.84810126582283	51.17062076483456
2	63	12	nan	0	1	1	0	A06	A06	nan	0	643.37777777777774	862.99629629629635	43.271125828222907
2	64	12	nan	0	1	1	0	A06	A06	nan	1	640.83727810650885	883.47928994082838	54.75640720246146
2	65	12	nan	0	1	1	0	A06	A06	nan	1	302.22295081967212	896.89508196721306	48.213203435596412
2	66	12	nan	0	1	1	0	A06	A06	nan	2	68.162055335968375	901.42687747035575	40.79898987322332
2	67	12	nan	0	1	1	0	A06	A06	nan	0	674.51971326164869	937.91756272401437	47.455844122715696
2	68	12	nan	0	1	1	0	A06	A06	nan	0	105.25951557093425	947.33910034602081	46.941125496954264
3	1	12	nan	0	1	1	0	C05	C05	nan	0	614.08996539792383	30.525951557093425	47.384776310850228
3	2	12	nan	0	1	1	0	C05	C05	nan	1	149.00527704485489	38.11609498680739	61.870057685088781
3	3	12	nan	0	1	1	0	C05	C05	nan	2	536.06353591160223	56.425414364640886	58.87362824920482
3	4	12	nan	0	1	1	0	C05	C05	nan	1	283.89527027027026	50.091216216216218	48.041630560342611
3	5	12	nan	0	1	1	0	C05	C05	nan	1	654.75254237288141	95.742372881355934	45.578949748333372
3	6	12	nan	0	1	1	0	C05	C05	nan	1	662.37953795379542	61.191419141914189	49.627416997969512
3	7	12	nan	0	1	1	0	C05	C05	nan	1	519.71473354231978	79.432601880877741	52.513766515342184
3	8	12	nan	0	1	1	0	C05	C05	nan	2	737.94603174603174	78.326984126984129	50.818754711060393
3	9	12	nan	0	1	1	0	C05	C05	nan	1	602.58231707317077	105.23170731707317	53.80844501621366
3	10	12	nan	0	1	1	0	C05	C05	nan	0	168.83508771929826	127.50175438596492	45.384776310850228
3	11	12	nan	0	1	1	0	C05	C05	nan	1	787.66927083333337	163.37760416666666	64.455844122715689
3	12	12	nan	0	1	1	0	C05	C05	nan	1	459.06622516556291	161.49006622516555	49.213203435596412
3	13	12	nan	0	1	1	0	C05	C05	nan	1	67.974921630094045	171.91849529780563	51.041630560342597
3	14	12	nan	0	1	1	0	C05	C05	nan	0	406.37910447761192	197.5044776119403	54.993163310706457
3	15	12	nan	0	1	1	0	C05	C05	nan	2	415.60666666666668	169.62666666666667	49.45584412271571
3	16	12	nan	0	1	1	0	C05	C05	nan	1	223.30188679245282	177.66666666666666	50.40011603271487
3	17	12	nan	0	1	1	0	C05	C05	nan	1	127.73972602739725	185.98630136986301	36.041630560342618
3	18	12	nan	0	1	1	0	C05	C05	nan	0	472.29372937293732	196.68646864686468	51.041630560342604
3	19	12	nan	0	1	1	0	C05	C05	nan	1	730.06211180124228	306.93581780538301	79.154328932550655
3	20	12	nan	0	1	1	0	C05	C05	nan	0	747.52913752913753	374.68298368298366	68.970562748477121
3	21	12	nan	0	1	1	0	C05	C05	nan	0	733.54166666666663	242.91319444444446	46.927980077715283
3	22	12	nan	0	1	1	0	C05	C05	nan	0	708.22868217054258	272.26356589147287	41.927980077715283
3	23	12	nan	0	1	1	0	C05	C05	nan	0	405.05555555555554	263.15972222222223	48.698484809834987
3	24	12	nan	0	1	1	0	C05	C05	nan	1	381.36065573770492	276.13114754098359	49.394231453840568
3	25	12	nan	0	1	1	0	C05	C05	nan	0	525.59872611464971	277.40976645435245	76.174093770387742
3	26	12	nan	0	1	1	0	C05	C05	nan	2	389.83285302593657	327.45244956772336	58.355339059327356
3	27	12	nan	0	1	1	0	C05	C05	nan	0	352.3202846975089	336.47686832740214	44.870057685088803
3	28	12	nan	0	1	1	0	C05	C05	nan	2	93.92647058823529	366.63823529411764	55.112698372208072
3	29	12	nan	0	1	1	0	C05	C05	nan	1	208.30368098159508	365.8680981595092	53.041630560342604
3	30	12	nan	0	1	1	0	C05	C05	nan	1	359.54340836012864	381.14790996784564	48.798989873223327
3	31	12	nan	0	1	1	0	C05	C05	nan	0	48.956803455723545	419.70842332613393	76.355339059327335
3	32	12	nan	0	1	1	0	C05	C05	nan	2	640.73529411764707	426.42156862745099	50.798989873223334
3	33	12	nan	0	1	1	0	C05	C05	nan	1	96.512578616352201	450.1823899371069	51.627416997969512
3	34	12	nan	0	1	1	0	C05	C05	nan	0	338.5360501567398	465.48589341692792	52.384776310850228
3	35	12	nan	0	1	1	0	C05	C05	nan	1	325.57142857142856	440.0612244897959	46.798989873223327
3	36	12	nan	0	1	1	0	C05	C05	nan	2	181.94788273615634	454.7557003257329	48.213203435596412
3	37	12	nan	0	1	1	0	C05	C05	nan	1	131.62939297124601	456.80511182108626	51.041630560342611
3	38	12	nan	0	1	1	0	C05	C05	nan	1	200.26331360946745	486.24260355029588	57.355339059327349
3	39	12	nan	0	1	1	0	C05	C05	nan	1	302.77399380804951	504.51702786377712	52.284271247461888
3	40	12	nan	0	1	1	0	C05	C05	nan	1	614.29999999999995	499.32857142857142	44.627416997969526
3	41	12	nan	0	1	1	0	C05	C05	nan	2	634.46153846153845	523.86153846153843	54.526911934581172
3	42	12	nan	0	1	1	0	C05	C05	nan	1	740.40129449838184	551.52103559870545	50.627416997969512
3	43	12	nan	0	1	1	0	C05	C05	nan	1	395.15358361774742	568.02389078498288	48.112698372208072
3	44	12	nan	0	1	1	0	C05	C05	nan	1	138.97359735973598	577.61056105610567	50.526911934581172
3	45	12	nan	0	1	1	0	C05	C05	nan	1	397.73880597014926	600.43283582089555	43.384776310850235
3	46	12	nan	0	1	1	0	C05	C05	nan	1	169.10149253731342	614.44776119402979	55.284271247461888
3	47	12	nan	0	1	1	0	C05	C05	nan	0	657.41549295774644	623.00938967136153	70.526911934581165
3	48	12	nan	0	1	1	0	C05	C05	nan	1	477.6121794871795	617.22115384615381	51.213203435596419
3	49	12	nan	0	1	1	0	C05	C05	nan	1	702.18787878787884	640.9757575757576	53.45584412271571
3	50	12	nan	0	1	1	0	C05	C05	nan	0	103.23837209302326	648.8604651162791	55.041630560342597
3	51	12	nan	0	1	1	0	C05	C05	nan	2	399.67398119122259	647.41065830721004	52.870057685088803
3	52	12	nan	0	1	1	0	C05	C05	nan	2	745.31428571428569	653.76857142857148	56.679454811721698
3	53	12	nan	0	1	1	0	C05	C05	nan	2	157.02769230769232	667.75999999999999	52.769552621700448
3	54	12	nan	0	1	1	0	C05	C05	nan	1	673.36893203883494	678.15210355987051	49.79898987322332
3	55	12	nan	0	1	1	0	C05	C05	nan	0	589.49230769230769	687.7461538461539	40.856912265849807
3	56	12	nan	0	1	1	0	C05	C05	nan	1	583.54078549848941	671.33232628398787	54.355339059327363
3	57	12	nan	0	1	1	0	C05	C05	nan	1	337.04054054054052	685.50337837837833	47.69848480983498
3	58	12	nan	0	1	1	0	C05	C05	nan	1	235.57703081232492	714.86274509803923	59.284271247461888
3	59	12	nan	0	1	1	0	C05	C05	nan	1	266.18532818532816	724.16216216216219	42.041630560342611
3	60	12	nan	0	1	1	0	C05	C05	nan	0	198.16861826697891	715.9484777517564	68.941125496954257
3	61	12	nan	0	1	1	0	C05	C05	nan	0	448.26910299003322	698.83720930232562	48.627416997969512
3	62	12	nan	0	1	1	0	C05	C05	nan	1	154.98489425981873	740.99697885196372	53.526911934581172
3	63	12	nan	0	1	1	0	C05	C05	nan	1	320.45507246376809	752.695652173913	56.526911934581179
3	64	12	nan	0	1	1	0	C05	C05	nan	0	518.60567010309273	749.78608247422676	63.698484809834973
3	65	12	nan	0	1	1	0	C05	C05	nan	0	74.650137741046834	754.43526170798896	58.8187547110604
3	66	12	nan	0	1	1	0	C05	C05	nan	0	629.46327683615823	764.13841807909603	57.112698372208079
3	67	12	nan	0	1	1	0	C05	C05	nan	1	570.90025575447567	778.6624040920716	63.8569122658498
3	68	12	nan	0	1	1	0	C05	C05	nan	1	430.34323432343234	793.94389438943892	49.798989873223327
3	69	12	nan	0	1	1	0	C05	C05	nan	1	87.751798561151077	797.48561151079139	46.284271247461888
3	70	12	nan	0	1	1	0	C05	C05	nan	0	277.4581818181818	840.97818181818184	44.627416997969519
3	71	12	nan	0	1	1	0	C05	C05	nan	0	701.16666666666663	843.046875	29.88123604877206
3	72	12	nan	0	1	1	0	C05	C05	nan	1	167.74260355029585	848.09763313609471	54.578949748333358
3	73	12	nan	0	1	1	0	C05	C05	nan	2	246.06752411575562	873.13183279742771	50.284271247461895
3	74	12	nan	0	1	1	0	C05	C05	nan	0	527.5	869.45555555555552	26.727922061357855
3	75	12	nan	0	1	1	0	C05	C05	nan	0	333.79228486646883	933.47774480712167	59.744330621034884
3	76	12	nan	0	1	1	0	C05	C05	nan	1	345.1178861788618	943.36178861788619	45.79898987322332
3	77	12	nan	0	1	1	0	C05	C05	nan	2	321.91792656587472	918.44924406047517	76.832524554525179
3	78	12	nan	0	1	1	0	C05	C05	nan	0	142.80817610062894	940.33962264150944	59.256738725855428
3	79	12	nan	0	1	1	0	C05	C05	nan	1	147.26859504132233	944.60743801652893	48.008967558882432
4	1	12	nan	0	1	1	0	D02	D02	nan	0	189.17288135593219	45.376271186440675	46.441742228391981
4	2	12	nan	0	1	1	0	D02	D02	nan	0	523.75882352941176	70.973529411764702	56.284271247461888
4	3	12	nan	0	1	1	0	D02	D02	nan	0	75.483333333333334	126.14583333333333	40.858113315062496
4	4	12	nan	0	1	1	0	D02	D02	nan	0	85.747720364741639	138.81762917933131	57.199494402222449
4	5	12	nan	0	1	1	0	D02	D02	nan	1	520.4989247311828	140.15913978494623	78.870057685088781
4	6	12	nan	0	1	1	0	D02	D02	nan	1	28.255972696245735	157.91467576791808	47.384776310850228
4	7	12	nan	0	1	1	0	D02	D02	nan	1	522.11271676300578	177.04335260115607	57.041630560342597
4	8	12	nan	0	1	1	0	D02	D02	nan	0	700.90268456375838	184.1006711409396	47.798989873223327
4	9	12	nan	0	1	1	0	D02	D02	nan	1	112.03921568627452	246.75816993464053	49.213203435596412
4	10	12	nan	0	1	1	0	D02	D02	nan	0	45.138036809815951	256.31595092024537	52.650017560198826
4	11	12	nan	0	1	1	0	D02	D02	nan	0	599.72316384180795	272.83898305084745	58.870057685088781
4	12	12	nan	0	1	1	0	D02	D02	nan	0	166.36842105263159	271.65789473684208	10.071067811865476
4	13	12	nan	0	1	1	0	D02	D02	nan	0	695.53753753753756	275.94894894894895	55.183766184073541
4	14	12	nan	0	1	1	0	D02	D02	nan	0	493.64285714285717	273.6015037593985	42.475986159153138
4	15	12	nan	0	1	1	0	D02	D02	nan	0	536.21402214022135	281.71586715867159	43.685339390596006
4	16	12	nan	0	1	1	0	D02	D02	nan	0	242.41247484909456	323.16297786720321	81.112698372208058
4	17	12	nan	0	1	1	0	D02	D02	nan	0	216.32876712328766	305.09931506849313	46.75790872959486
4	18	12	nan	0	1	1	0	D02	D02	nan	1	482.59281437125748	308.95808383233532	53.213203435596405
4	19	12	nan	0	1	1	0	D02	D02	nan	1	120.69470404984423	344.803738317757	53.112698372208079
4	20	12	nan	0	1	1	0	D02	D02	nan	1	540.43641618497111	351.62716763005778	55.627416997969505
4	21	12	nan	0	1	1	0	D02	D02	nan	0	287.95454545454544	361.61515151515152	54.132463210045152
4	22	12	nan	0	1	1	0	D02	D02	nan	1	264.42899408284023	354.25147928994085	55.614271578730516
4	23	12	nan	0	1	1	0	D02	D02	nan	0	27.569659442724458	359.48916408668731	53.647181835806585
4	24	12	nan	0	1	1	0	D02	D02	nan	0	600.44262295081967	359.68852459016392	38.530339971082597
4	25	12	nan	0	1	1	0	D02	D02	nan	1	603.08376963350781	367.24607329842934	38.369446787243028
4	26	12	nan	0	1	1	0	D02	D02	nan	1	574.22023809523807	364.75595238095241	69.630299431340347
4	27	12	nan	0	1	1	0	D02	D02	nan	1	423.76490066225165	361.65562913907286	48.213203435596412
4	28	12	nan	0	1	1	0	D02	D02	nan	1	610.51140065146581	401.29967426710095	48.284271247461895
4	29	12	nan	0	1	1	0	D02	D02	nan	0	223.17231638418079	452.78813559322032	58.112698372208079
4	30	12	nan	0	1	1	0	D02	D02	nan	0	226.92580645161291	487.83548387096772	50.821590435452642
4	31	12	nan	0	1	1	0	D02	D02	nan	0	316.40121580547111	450.20364741641339	53.526911934581157
4	32	12	nan	0	1	1	0	D02	D02	nan	1	636.92617449664431	450.41946308724835	47.627416997969512
4	33	12	nan	0	1	1	0	D02	D02	nan	1	48.076696165191741	472.94690265486724	54.284271247461888
4	34	12	nan	0	1	1	0	D02	D02	nan	1	676.77272727272725	508.24125874125872	47.284271247461888
4	35	12	nan	0	1	1	0	D02	D02	nan	0	531.54896142433233	529.79821958456978	54.384776310850228
4	36	12	nan	0	1	1	0	D02	D02	nan	1	543.35810810810813	502.22297297297297	48.336309061214074
4	37	12	nan	0	1	1	0	D02	D02	nan	0	193.15770609318997	520.22222222222217	45.45584412271571
4	38	12	nan	0	1	1	0	D02	D02	nan	1	782.90797546012266	529.46625766871171	53.870057685088781
4	39	12	nan	0	1	1	0	D02	D02	nan	0	401.1916932907348	545.92332268370603	50.627416997969505
4	40	12	nan	0	1	1	0	D02	D02	nan	0	261.87290969899664	552.23745819397993	48.627416997969519
4	41	12	nan	0	1	1	0	D02	D02	nan	0	408.48771266540643	647.00945179584119	86.941125496954257
4	42	12	nan	0	1	1	0	D02	D02	nan	0	281.6105527638191	590.19095477386929	65.59797974644664
4	43	12	nan	0	1	1	0	D02	D02	nan	1	521.90361445783128	597.48795180722891	53.941125496954257
4	44	12	nan	0	1	1	0	D02	D02	nan	1	632.37336814621415	603.60052219321153	62.526911934581172
4	45	12	nan	0	1	1	0	D02	D02	nan	1	348.97206703910615	616.54469273743018	58.455844122715703
4	46	12	nan	0	1	1	0	D02	D02	nan	0	751.50119904076735	643.70983213429258	69.254833995939023
4	47	12	nan	0	1	1	0	D02	D02	nan	0	211.56206896551726	659.53793103448277	46.69848480983498
4	48	12	nan	0	1	1	0	D02	D02	nan	1	173.68858131487889	689.47750865051898	48.526911934581179
4	49	12	nan	0	1	1	0	D02	D02	nan	0	321.08285714285716	681.97714285714289	57.284271247461888
4	50	12	nan	0	1	1	0	D02	D02	nan	0	130.22063037249285	726.36389684813753	57.355339059327356
4	51	12	nan	0	1	1	0	D02	D02	nan	1	277.1441241685144	752.43680709534362	74.112698372208058
4	52	12	nan	0	1	1	0	D02	D02	nan	1	367.53465346534654	807.59603960396043	85.254833995939009
4	53	12	nan	0	1	1	0	D02	D02	nan	1	634.27070063694271	805.56050955414014	50.79898987322332
4	54	12	nan	0	1	1	0	D02	D02	nan	0	417.98299319727892	804.89455782312928	48.45584412271571
4	55	12	nan	0	1	1	0	D02	D02	nan	0	154.3759842519685	827.76574803149606	83.811183182043038
4	56	12	nan	0	1	1	0	D02	D02	nan	0	742.05053191489367	825.98936170212767	59.71824964767206
4	57	12	nan	0	1	1	0	D02	D02	nan	1	224.81597222222223	821.85069444444446	46.213203435596419
4	58	12	nan	0	1	1	0	D02	D02	nan	1	595.62025316455697	824.76898734177212	51.455844122715696
4	59	12	nan	0	1	1	0	D02	D02	nan	0	117.3943661971831	831.39788732394368	44.870057685088803
4	60	12	nan	0	1	1	0	D02	D02	nan	0	111.22529644268775	887.07114624505925	48.873851944619396
4	61	12	nan	0	1	1	0	D02	D02	nan	1	90.337931034482764	833.95862068965516	47.578949748333365
4	62	12	nan	0	1	1	0	D02	D02	nan	0	112.53157894736842	871.83157894736837	39.261049096823662
4	63	12	nan	0	1	1	0	D02	D02	nan	0	91.643171806167402	870.64757709251103	75.422716594944163
4	64	12	nan	0	1	1	0	D02	D02	nan	0	707.95652173913038	845.81739130434778	13.462185144412173
4	65	12	nan	0	1	1	0	D02	D02	nan	1	68.383233532934128	855.70658682634735	53.71824964767206
4	66	12	nan	0	1	1	0	D02	D02	nan	1	412.07868852459018	914.07213114754097	51.526911934581172
