# Supplementary material for: Head-to-head comparison of three experimental methods of quantifying competitive fitness in C. elegans
Source: PLoS One. 2018 Oct 19;13(10):e0201507. doi: 10.1371/journal.pone.0201507 (PMC6195253; doi:10.1371/journal.pone.0201507)
Supplement: S1 File — CellProfiler project files 1–2 are used to train and create worm models. CellProfiler project file 3 is used to score focal and competitor worms in image pairs and output scores as .csv files. (ZIP) [file pone.0201507.s005.zip › File S3/CP_worm models/Assay_12_WM.xml]

<?xml version="1.0" ?>
<training-data xmlns="http://www.cellprofiler.org/linked_files/schemas/UntangleWorms.xsd">
  <version>20160503183100</version>
  <min-area>149.6255</min-area>
  <max-area>429.7</max-area>
  <cost-threshold>53.2745416137</cost-threshold>
  <num-control-points>21</num-control-points>
  <max-skel-length>80.5163506045</max-skel-length>
  <min-path-length>38.2757915243</min-path-length>
  <max-path-length>88.567985665</max-path-length>
  <median-worm-area>323.5</median-worm-area>
  <max-radius>4.0</max-radius>
  <overlap-weight>5.0</overlap-weight>
  <leftover-weight>10.0</leftover-weight>
  <training-set-size>60</training-set-size>
  <mean-angles>
    <value>1.85037170771e-18</value>
    <value>-1.85037170771e-18</value>
    <value>9.25185853854e-19</value>
    <value>2.77555756156e-18</value>
    <value>-2.77555756156e-18</value>
    <value>0.0</value>
    <value>3.70074341542e-18</value>
    <value>-1.85037170771e-18</value>
    <value>4.62592926927e-18</value>
    <value>1.85037170771e-18</value>
    <value>4.62592926927e-18</value>
    <value>-1.85037170771e-18</value>
    <value>3.70074341542e-18</value>
    <value>0.0</value>
    <value>-2.77555756156e-18</value>
    <value>2.77555756156e-18</value>
    <value>9.25185853854e-19</value>
    <value>-1.85037170771e-18</value>
    <value>1.85037170771e-18</value>
    <value>54.7728916095</value>
  </mean-angles>
  <radii-from-training>
    <value>1.26676740845</value>
    <value>2.00129037172</value>
    <value>2.56855238314</value>
    <value>2.97190589408</value>
    <value>3.2067305793</value>
    <value>3.31982531293</value>
    <value>3.4515653317</value>
    <value>3.55974497835</value>
    <value>3.63834991537</value>
    <value>3.68775450051</value>
    <value>3.7235743333</value>
    <value>3.66013255217</value>
    <value>3.52520797901</value>
    <value>3.44633928953</value>
    <value>3.38966404747</value>
    <value>3.25767988348</value>
    <value>3.12108898711</value>
    <value>2.91011164386</value>
    <value>2.60348899016</value>
    <value>2.0041284084</value>
    <value>1.212242358</value>
  </radii-from-training>
  <inv-angles-covariance-matrix>
    <values>
      <value>9.1351443255</value>
      <value>-0.119796730299</value>
      <value>-0.973552191704</value>
      <value>0.555429862911</value>
      <value>0.644059282095</value>
      <value>0.656972380949</value>
      <value>0.313901594047</value>
      <value>-1.67231712727</value>
      <value>-0.320202284207</value>
      <value>-0.334970354957</value>
      <value>2.32512344262</value>
      <value>4.3478561572</value>
      <value>1.88270377948</value>
      <value>-1.72419022294</value>
      <value>-1.7563001195</value>
      <value>1.93704419235</value>
      <value>-0.0954461583826</value>
      <value>1.30885167662</value>
      <value>0.317657131509</value>
      <value>-2.80466829194e-18</value>
    </values>
    <values>
      <value>-0.119796730299</value>
      <value>8.39464635996</value>
      <value>-0.0642474182424</value>
      <value>-0.533180423167</value>
      <value>-1.44673250722</value>
      <value>-0.119746062289</value>
      <value>1.14972464846</value>
      <value>0.274415740512</value>
      <value>-1.25696869049</value>
      <value>-1.14896358788</value>
      <value>2.59400153199</value>
      <value>3.10760546274</value>
      <value>2.906853938</value>
      <value>1.82576062218</value>
      <value>0.159785262112</value>
      <value>0.174512389795</value>
      <value>-0.98576850791</value>
      <value>1.42191518329</value>
      <value>1.30885167662</value>
      <value>6.56980999069e-18</value>
    </values>
    <values>
      <value>-0.973552191704</value>
      <value>-0.0642474182424</value>
      <value>10.4267602123</value>
      <value>-0.749630845792</value>
      <value>-3.82164843457</value>
      <value>-0.413785189102</value>
      <value>-2.07882252911</value>
      <value>-2.01125267464</value>
      <value>0.583454237468</value>
      <value>1.38077444099</value>
      <value>2.30303339054</value>
      <value>4.59404448334</value>
      <value>1.99105989792</value>
      <value>0.410059581371</value>
      <value>-1.48868727978</value>
      <value>-0.757405762996</value>
      <value>1.98437751916</value>
      <value>-0.98576850791</value>
      <value>-0.0954461583826</value>
      <value>1.04232583689e-18</value>
    </values>
    <values>
      <value>0.555429862911</value>
      <value>-0.533180423167</value>
      <value>-0.749630845792</value>
      <value>13.254398906</value>
      <value>1.59457964962</value>
      <value>-3.83402838102</value>
      <value>-0.318040039731</value>
      <value>0.843328131152</value>
      <value>-0.439720234043</value>
      <value>-1.0375708959</value>
      <value>1.766416517</value>
      <value>-0.766385694717</value>
      <value>-2.22119942915</value>
      <value>-0.0895942667518</value>
      <value>1.2959722353</value>
      <value>1.27075838204</value>
      <value>-0.757405762996</value>
      <value>0.174512389795</value>
      <value>1.93704419235</value>
      <value>-7.85158880805e-18</value>
    </values>
    <values>
      <value>0.644059282095</value>
      <value>-1.44673250722</value>
      <value>-3.82164843457</value>
      <value>1.59457964962</value>
      <value>16.8453306242</value>
      <value>4.08275927372</value>
      <value>-2.46051065197</value>
      <value>-4.88417017117</value>
      <value>-4.18978302187</value>
      <value>-2.59278515519</value>
      <value>0.546547787036</value>
      <value>1.25937575673</value>
      <value>0.292054348984</value>
      <value>-1.8483861809</value>
      <value>-1.0287270871</value>
      <value>1.2959722353</value>
      <value>-1.48868727978</value>
      <value>0.159785262112</value>
      <value>-1.7563001195</value>
      <value>-4.28789996724e-18</value>
    </values>
    <values>
      <value>0.656972380949</value>
      <value>-0.119746062289</value>
      <value>-0.413785189102</value>
      <value>-3.83402838102</value>
      <value>4.08275927372</value>
      <value>15.3522412475</value>
      <value>1.41651159527</value>
      <value>-7.54684125107</value>
      <value>-4.72093580578</value>
      <value>-0.819322932027</value>
      <value>1.11312808924</value>
      <value>2.31227266781</value>
      <value>0.632750573203</value>
      <value>-1.10507194059</value>
      <value>-1.8483861809</value>
      <value>-0.0895942667518</value>
      <value>0.410059581371</value>
      <value>1.82576062218</value>
      <value>-1.72419022294</value>
      <value>9.41422115252e-18</value>
    </values>
    <values>
      <value>0.313901594047</value>
      <value>1.14972464846</value>
      <value>-2.07882252911</value>
      <value>-0.318040039731</value>
      <value>-2.46051065197</value>
      <value>1.41651159527</value>
      <value>22.3584765153</value>
      <value>7.96924628548</value>
      <value>-6.01753713301</value>
      <value>-7.14484088155</value>
      <value>-4.35900830689</value>
      <value>-1.39207612293</value>
      <value>0.124714634743</value>
      <value>0.632750573203</value>
      <value>0.292054348984</value>
      <value>-2.22119942915</value>
      <value>1.99105989792</value>
      <value>2.906853938</value>
      <value>1.88270377948</value>
      <value>1.25279461775e-17</value>
    </values>
    <values>
      <value>-1.67231712727</value>
      <value>0.274415740512</value>
      <value>-2.01125267464</value>
      <value>0.843328131152</value>
      <value>-4.88417017117</value>
      <value>-7.54684125107</value>
      <value>7.96924628548</value>
      <value>30.1172243539</value>
      <value>11.5772320571</value>
      <value>-4.69763716394</value>
      <value>-13.3955371165</value>
      <value>-10.6025964224</value>
      <value>-1.39207612293</value>
      <value>2.31227266781</value>
      <value>1.25937575673</value>
      <value>-0.766385694717</value>
      <value>4.59404448334</value>
      <value>3.10760546274</value>
      <value>4.3478561572</value>
      <value>-8.25533429386e-18</value>
    </values>
    <values>
      <value>-0.320202284207</value>
      <value>-1.25696869049</value>
      <value>0.583454237468</value>
      <value>-0.439720234043</value>
      <value>-4.18978302187</value>
      <value>-4.72093580578</value>
      <value>-6.01753713301</value>
      <value>11.5772320571</value>
      <value>24.0112667995</value>
      <value>4.61878223913</value>
      <value>-8.7220240224</value>
      <value>-13.3955371165</value>
      <value>-4.35900830689</value>
      <value>1.11312808924</value>
      <value>0.546547787036</value>
      <value>1.766416517</value>
      <value>2.30303339054</value>
      <value>2.59400153199</value>
      <value>2.32512344262</value>
      <value>-8.8048691456e-18</value>
    </values>
    <values>
      <value>-0.334970354957</value>
      <value>-1.14896358788</value>
      <value>1.38077444099</value>
      <value>-1.0375708959</value>
      <value>-2.59278515519</value>
      <value>-0.819322932027</value>
      <value>-7.14484088155</value>
      <value>-4.69763716394</value>
      <value>4.61878223913</value>
      <value>17.1351185163</value>
      <value>4.61878223913</value>
      <value>-4.69763716394</value>
      <value>-7.14484088155</value>
      <value>-0.819322932027</value>
      <value>-2.59278515519</value>
      <value>-1.0375708959</value>
      <value>1.38077444099</value>
      <value>-1.14896358788</value>
      <value>-0.334970354957</value>
      <value>-9.25180690494e-18</value>
    </values>
    <values>
      <value>2.32512344262</value>
      <value>2.59400153199</value>
      <value>2.30303339054</value>
      <value>1.766416517</value>
      <value>0.546547787036</value>
      <value>1.11312808924</value>
      <value>-4.35900830689</value>
      <value>-13.3955371165</value>
      <value>-8.7220240224</value>
      <value>4.61878223913</value>
      <value>24.0112667995</value>
      <value>11.5772320571</value>
      <value>-6.01753713301</value>
      <value>-4.72093580578</value>
      <value>-4.18978302187</value>
      <value>-0.439720234043</value>
      <value>0.583454237468</value>
      <value>-1.25696869049</value>
      <value>-0.320202284207</value>
      <value>-5.99821109267e-18</value>
    </values>
    <values>
      <value>4.3478561572</value>
      <value>3.10760546274</value>
      <value>4.59404448334</value>
      <value>-0.766385694717</value>
      <value>1.25937575673</value>
      <value>2.31227266781</value>
      <value>-1.39207612293</value>
      <value>-10.6025964224</value>
      <value>-13.3955371165</value>
      <value>-4.69763716394</value>
      <value>11.5772320571</value>
      <value>30.1172243539</value>
      <value>7.96924628548</value>
      <value>-7.54684125107</value>
      <value>-4.88417017117</value>
      <value>0.843328131152</value>
      <value>-2.01125267464</value>
      <value>0.274415740512</value>
      <value>-1.67231712727</value>
      <value>-2.08027320505e-18</value>
    </values>
    <values>
      <value>1.88270377948</value>
      <value>2.906853938</value>
      <value>1.99105989792</value>
      <value>-2.22119942915</value>
      <value>0.292054348984</value>
      <value>0.632750573203</value>
      <value>0.124714634743</value>
      <value>-1.39207612293</value>
      <value>-4.35900830689</value>
      <value>-7.14484088155</value>
      <value>-6.01753713301</value>
      <value>7.96924628548</value>
      <value>22.3584765153</value>
      <value>1.41651159527</value>
      <value>-2.46051065197</value>
      <value>-0.318040039731</value>
      <value>-2.07882252911</value>
      <value>1.14972464846</value>
      <value>0.313901594047</value>
      <value>2.00475864235e-17</value>
    </values>
    <values>
      <value>-1.72419022294</value>
      <value>1.82576062218</value>
      <value>0.410059581371</value>
      <value>-0.0895942667518</value>
      <value>-1.8483861809</value>
      <value>-1.10507194059</value>
      <value>0.632750573203</value>
      <value>2.31227266781</value>
      <value>1.11312808924</value>
      <value>-0.819322932027</value>
      <value>-4.72093580578</value>
      <value>-7.54684125107</value>
      <value>1.41651159527</value>
      <value>15.3522412475</value>
      <value>4.08275927372</value>
      <value>-3.83402838102</value>
      <value>-0.413785189102</value>
      <value>-0.119746062289</value>
      <value>0.656972380949</value>
      <value>6.76571218536e-18</value>
    </values>
    <values>
      <value>-1.7563001195</value>
      <value>0.159785262112</value>
      <value>-1.48868727978</value>
      <value>1.2959722353</value>
      <value>-1.0287270871</value>
      <value>-1.8483861809</value>
      <value>0.292054348984</value>
      <value>1.25937575673</value>
      <value>0.546547787036</value>
      <value>-2.59278515519</value>
      <value>-4.18978302187</value>
      <value>-4.88417017117</value>
      <value>-2.46051065197</value>
      <value>4.08275927372</value>
      <value>16.8453306242</value>
      <value>1.59457964962</value>
      <value>-3.82164843457</value>
      <value>-1.44673250722</value>
      <value>0.644059282095</value>
      <value>-9.17672132134e-18</value>
    </values>
    <values>
      <value>1.93704419235</value>
      <value>0.174512389795</value>
      <value>-0.757405762996</value>
      <value>1.27075838204</value>
      <value>1.2959722353</value>
      <value>-0.0895942667518</value>
      <value>-2.22119942915</value>
      <value>-0.766385694717</value>
      <value>1.766416517</value>
      <value>-1.0375708959</value>
      <value>-0.439720234043</value>
      <value>0.843328131152</value>
      <value>-0.318040039731</value>
      <value>-3.83402838102</value>
      <value>1.59457964962</value>
      <value>13.254398906</value>
      <value>-0.749630845792</value>
      <value>-0.533180423167</value>
      <value>0.555429862911</value>
      <value>-6.99187180851e-18</value>
    </values>
    <values>
      <value>-0.0954461583826</value>
      <value>-0.98576850791</value>
      <value>1.98437751916</value>
      <value>-0.757405762996</value>
      <value>-1.48868727978</value>
      <value>0.410059581371</value>
      <value>1.99105989792</value>
      <value>4.59404448334</value>
      <value>2.30303339054</value>
      <value>1.38077444099</value>
      <value>0.583454237468</value>
      <value>-2.01125267464</value>
      <value>-2.07882252911</value>
      <value>-0.413785189102</value>
      <value>-3.82164843457</value>
      <value>-0.749630845792</value>
      <value>10.4267602123</value>
      <value>-0.0642474182424</value>
      <value>-0.973552191704</value>
      <value>-2.10736462834e-19</value>
    </values>
    <values>
      <value>1.30885167662</value>
      <value>1.42191518329</value>
      <value>-0.98576850791</value>
      <value>0.174512389795</value>
      <value>0.159785262112</value>
      <value>1.82576062218</value>
      <value>2.906853938</value>
      <value>3.10760546274</value>
      <value>2.59400153199</value>
      <value>-1.14896358788</value>
      <value>-1.25696869049</value>
      <value>0.274415740512</value>
      <value>1.14972464846</value>
      <value>-0.119746062289</value>
      <value>-1.44673250722</value>
      <value>-0.533180423167</value>
      <value>-0.0642474182424</value>
      <value>8.39464635996</value>
      <value>-0.119796730299</value>
      <value>4.9515344619e-18</value>
    </values>
    <values>
      <value>0.317657131509</value>
      <value>1.30885167662</value>
      <value>-0.0954461583826</value>
      <value>1.93704419235</value>
      <value>-1.7563001195</value>
      <value>-1.72419022294</value>
      <value>1.88270377948</value>
      <value>4.3478561572</value>
      <value>2.32512344262</value>
      <value>-0.334970354957</value>
      <value>-0.320202284207</value>
      <value>-1.67231712727</value>
      <value>0.313901594047</value>
      <value>0.656972380949</value>
      <value>0.644059282095</value>
      <value>0.555429862911</value>
      <value>-0.973552191704</value>
      <value>-0.119796730299</value>
      <value>9.1351443255</value>
      <value>-2.12660009296e-18</value>
    </values>
    <values>
      <value>-2.80466829194e-18</value>
      <value>6.56980999069e-18</value>
      <value>1.04232583689e-18</value>
      <value>-7.85158880805e-18</value>
      <value>-4.28789996724e-18</value>
      <value>9.41422115252e-18</value>
      <value>1.25279461775e-17</value>
      <value>-8.25533429386e-18</value>
      <value>-8.8048691456e-18</value>
      <value>-9.25180690494e-18</value>
      <value>-5.99821109267e-18</value>
      <value>-2.08027320505e-18</value>
      <value>2.00475864235e-17</value>
      <value>6.76571218536e-18</value>
      <value>-9.17672132134e-18</value>
      <value>-6.99187180851e-18</value>
      <value>-2.10736462834e-19</value>
      <value>4.9515344619e-18</value>
      <value>-2.12660009296e-18</value>
      <value>0.0130822044025</value>
    </values>
  </inv-angles-covariance-matrix>
</training-data>
